# Supplementary material for: Prediction of serious complications in patients with pulmonary thromboembolism and solid cancer: Validation of the EPIPHANY Index in a prospective cohort of patients from the PERSEO study
Source: PLoS One. 2023 May 9;18(5):e0266305. doi: 10.1371/journal.pone.0266305 (PMC10168567; doi:10.1371/journal.pone.0266305)
Supplement: S1 File — (XLSX) [file pone.0266305.s001.xlsx]

## Sheet: Epiphany Index Variables - Epip
Epiphany Index Variables
Systolic blood pressure < 100 mmHg	Arterial oxygen saturation > 90%	Respiratory rate ⩾30 breaths per minute	Pulse > 110 beats per minute	Sudden or progressive dyspnea	Other serious complications	Clinically relevant bleeding	Platelets <50000 mm3	High risk of bleeding	High risk HESTIA	ECOG-PS > 2	Specific symptoms of pulmonary embolism	Tumor response assessment: progressive disease, unknown, not evaluated	Surgery of the primary tumor
No	Yes	No	No	No	No	No	No	No	No	No	No	Yes	No
No	Yes	No	Yes	Yes	Yes	No	No	No	Yes	No	Yes	No	Yes
No	Yes	No	No	No	No	No	No	Yes	Yes	Yes	No	Yes	Yes
No	Yes	No	No	No	No	No	No	No	No	Yes	No	No	No
No	No	No	No	Yes	No	No	No	No	Yes	Yes	Yes	No	Yes
No	Yes	No	No	No	No	No	No	No	No	No	No	Yes	Yes
No	Yes	No	Yes	Yes	No	No	No	Yes	Yes	Yes	Yes	No	Yes
No	Yes	No	No	No	No	No	No	Yes	Yes	Yes	No	Yes	Yes
No	Yes	No	No	Yes	Yes	No	No	No	Yes	Yes	Yes	No	Yes
No	Yes	No	No	Yes	Yes	No	No	No	Yes	No	Yes	No	No
No	Yes	No	No	Yes	Yes	No	No	No	Yes	No	Yes	No	Yes
No	Yes	Yes	Yes	Yes	No	No	No	No	Yes	No	Yes	Yes	Yes
No	Yes	No	No	No	No	No	No	No	No	No	No	Yes	Yes
No	Yes	No	No	Yes	No	No	No	Yes	Yes	Yes	Yes	No	Yes
No	Yes	No	No	No	No	No	No	No	No	No	No	No	No
No	Yes	No	No	No	No	No	No	No	Yes	No	No	No	Yes
No	Yes	No	No	Yes	No	No	No	No	Yes	No	Yes	No	Yes
No	Yes	No	Yes	No	Yes	No	No	Yes	Yes	No	No	No	Yes
No	Yes	No	Yes	No	No	No	No	Yes	Yes	No	No	Yes	No
No	Yes	No	Yes	Yes	No	No	No	No	Yes	Yes	Yes	Yes	Yes
No	Yes	No	No	Yes	Yes	No	No	No	Yes	Yes	Yes	Yes	Yes
No	Yes	No	No	Yes	No	No	No	Yes	Yes	Yes	Yes	No	Yes
No	Yes	No	No	Yes	No	No	No	No	Yes	No	Yes	No	Yes
No	No	No	No	Yes	Yes	No	No	No	Yes	No	Yes	No	No
No	Yes	No	No	No	No	No	No	No	No	No	No	No	No
No	Yes	No	No	No	Yes	No	No	Yes	Yes	Yes	No	No	Yes
No	Yes	No	No	No	Yes	No	No	No	Yes	Yes	No	No	Yes
No	Yes	No	No	Yes	No	No	No	No	Yes	Yes	Yes	No	Yes
No	Yes	No	No	No	Yes	No	No	No	Yes	Yes	No	No	Yes
No	Yes	No	No	No	No	No	No	No	No	No	No	Yes	Yes
No	Yes	No	No	Yes	No	No	No	No	Yes	Yes	Yes	No	Yes
No	Yes	No	No	No	Yes	No	No	No	Yes	Yes	No	Yes	Yes
No	Yes	No	No	No	No	No	No	No	No	No	No	No	Yes
No	Yes	No	No	No	Yes	No	Yes	No	Yes	No	No	No	Yes
No	Yes	No	No	Yes	Yes	No	No	No	Yes	Yes	Yes	No	Yes
No	Yes	No	No	Yes	No	No	No	No	Yes	No	Yes	Yes	Yes
No	Yes	No	No	Yes	No	No	No	Yes	Yes	Yes	Yes	No	Yes
No	Yes	No	No	No	No	No	No	No	No	No	No	Yes	Yes
No	Yes	No	No	Yes	No	No	No	No	Yes	Yes	Yes	No	Yes
No	Yes	No	No	No	No	No	No	No	No	Yes	No	Yes	No
No	Yes	No	No	No	Yes	No	No	Yes	Yes	Yes	No	No	Yes
No	Yes	No	No	Yes	No	No	No	No	Yes	Yes	Yes	No	Yes
No	Yes	No	No	No	No	No	No	No	No	No	No	No	Yes
No	Yes	No	No	No	No	No	No	Yes	Yes	Yes	No	No	Yes
No	Yes	No	No	No	Yes	No	No	No	Yes	No	No	No	Yes
No	Yes	No	No	No	No	No	No	Yes	Yes	No	No	Yes	Yes
No	No	No	No	No	No	No	No	No	Yes	No	No	Yes	Yes
No	Yes	No	No	Yes	No	No	No	No	Yes	No	Yes	Yes	No
No	Yes	No	No	No	Yes	No	No	No	Yes	Yes	No	No	Yes
No	Yes	No	No	No	No	No	No	No	No	No	No	Yes	Yes
No	Yes	No	Yes	No	Yes	No	No	No	Yes	Yes	No	No	Yes
No	Yes	No	No	No	Yes	No	No	Yes	Yes	No	No	No	Yes
No	Yes	No	No	No	No	No	No	Yes	Yes	Yes	No	Yes	Yes
No	Yes	No	Yes	Yes	No	No	No	No	Yes	No	Yes	No	Yes
No	Yes	No	No	No	No	No	No	No	No	Yes	No	No	Yes
No	Yes	No	Yes	No	No	No	No	Yes	Yes	No	No	Yes	No
No	No	No	Yes	Yes	Yes	No	No	No	Yes	Yes	Yes	No	Yes
No	Yes	Yes	No	Yes	Yes	No	No	No	Yes	Yes	Yes	No	Yes
No	Yes	No	No	No	No	No	No	No	No	No	No	Yes	Yes
No	Yes	No	No	No	No	No	Yes	No	Yes	No	No	Yes	Yes
No	No	No	Yes	No	No	No	No	No	Yes	Yes	No	Yes	Yes
No	No	No	Yes	Yes	Yes	No	No	No	Yes	Yes	Yes	No	Yes
No	Yes	No	No	No	Yes	No	No	Yes	Yes	Yes	No	No	Yes
No	Yes	No	No	Yes	No	No	No	No	Yes	Yes	Yes	No	Yes
No	Yes	No	No	No	Yes	No	No	No	Yes	Yes	No	No	Yes
No	Yes	No	No	No	No	No	No	No	No	No	No	No	Yes
No	Yes	No	No	Yes	No	No	No	No	Yes	No	Yes	No	No
No	Yes	No	No	Yes	Yes	No	No	No	Yes	Yes	Yes	No	Yes
No	Yes	No	No	Yes	No	No	No	No	Yes	Yes	Yes	Yes	Yes
No	Yes	No	No	No	No	No	No	No	No	No	No	Yes	Yes
No	Yes	No	No	No	Yes	No	No	Yes	Yes	Yes	No	No	Yes
No	Yes	No	No	No	No	No	No	No	No	Yes	No	No	No
No	Yes	No	No	No	No	No	No	No	No	No	No	No	No
No	Yes	No	No	No	Yes	No	No	Yes	Yes	Yes	No	No	Yes
No	Yes	No	No	Yes	No	No	No	Yes	Yes	Yes	Yes	No	Yes
No	Yes	No	Yes	No	Yes	No	No	No	Yes	Yes	No	No	Yes
No	Yes	No	No	Yes	No	No	No	No	Yes	Yes	Yes	No	Yes
No	Yes	No	Yes	Yes	Yes	No	No	No	Yes	Yes	Yes	No	Yes
No	Yes	No	Yes	No	Yes	No	No	No	Yes	No	Yes	Yes	Yes
No	Yes	No	No	No	Yes	No	No	No	Yes	Yes	No	No	Yes
No	Yes	No	No	No	Yes	No	No	No	Yes	No	No	Yes	Yes
No	Yes	No	No	Yes	Yes	No	No	No	Yes	No	Yes	No	Yes
No	Yes	No	No	No	Yes	No	No	No	Yes	Yes	No	No	Yes
No	Yes	No	No	No	Yes	Yes	No	No	Yes	No	No	No	Yes
No	Yes	No	No	No	No	No	No	Yes	Yes	Yes	No	Yes	Yes
No	No	No	No	Yes	No	No	No	No	Yes	No	Yes	No	Yes
No	Yes	No	Yes	Yes	No	No	No	No	Yes	Yes	Yes	No	Yes
No	Yes	No	No	No	No	No	No	No	No	No	No	No	Yes
No	Yes	No	No	No	No	No	No	No	No	No	No	No	Yes
No	Yes	No	No	Yes	No	No	No	No	Yes	Yes	Yes	No	Yes
No	Yes	No	No	No	No	No	No	No	No	No	No	No	Yes
No	Yes	No	No	Yes	No	No	No	No	Yes	No	Yes	No	No
No	Yes	No	No	Yes	Yes	No	No	No	Yes	Yes	Yes	No	Yes
No	Yes	No	No	Yes	Yes	No	No	No	Yes	Yes	Yes	No	Yes
No	Yes	No	No	No	No	No	No	No	No	Yes	Yes	No	No
No	Yes	No	No	Yes	No	No	No	No	Yes	No	Yes	No	Yes
No	Yes	No	No	Yes	No	No	No	No	Yes	No	Yes	No	Yes
No	Yes	No	No	No	No	No	No	No	No	No	No	Yes	Yes
No	Yes	No	No	No	No	No	No	No	No	No	No	No	Yes
No	Yes	No	No	No	No	No	No	No	No	No	No	Yes	Yes
No	No	No	No	Yes	No	No	No	No	Yes	Yes	Yes	Yes	Yes
No	Yes	No	No	No	No	No	No	No	No	No	No	Yes	No
No	No	No	No	Yes	Yes	No	No	No	Yes	Yes	Yes	No	Yes
No	Yes	No	Yes	Yes	No	No	No	No	Yes	No	Yes	No	Yes
No	Yes	No	Yes	Yes	No	No	No	No	Yes	No	Yes	No	Yes
No	No	No	No	Yes	Yes	No	No	No	Yes	Yes	Yes	No	Yes
No	Yes	No	Yes	No	No	No	No	No	Yes	No	No	No	Yes
No	Yes	No	No	No	No	No	No	No	No	No	No	No	No
No	Yes	No	No	No	No	No	No	No	No	No	No	Yes	Yes
No	Yes	No	No	No	No	No	No	No	No	No	No	No	Yes
No	Yes	No	No	No	No	No	No	No	No	No	No	No	No
No	No	No	No	No	Yes	No	No	No	Yes	Yes	Yes	Yes	Yes
No	Yes	Yes	Yes	Yes	No	No	No	No	Yes	Yes	Yes	No	No
No	Yes	No	No	No	No	No	No	No	No	No	No	Yes	No
No	Yes	No	No	No	No	No	No	No	No	No	No	No	No
No	Yes	No	No	No	No	No	No	No	No	No	Yes	No	Yes
No	Yes	No	Yes	No	No	No	No	No	Yes	No	No	No	Yes
No	Yes	No	No	Yes	No	No	No	No	Yes	No	Yes	No	Yes
No	Yes	No	No	No	No	No	No	No	No	No	No	No	Yes
No	Yes	No	No	No	No	No	No	No	No	No	No	No	Yes
No	Yes	No	No	Yes	No	No	No	Yes	Yes	No	Yes	No	Yes
No	Yes	No	No	Yes	Yes	No	No	No	Yes	No	Yes	No	Yes
No	Yes	Yes	Yes	No	Yes	No	No	No	Yes	Yes	No	No	No
No	Yes	No	No	No	No	No	No	No	No	Yes	No	No	Yes
No	Yes	No	No	Yes	No	No	Yes	No	Yes	Yes	Yes	No	Yes
No	Yes	No	No	No	No	No	No	No	No	No	No	No	Yes
No	Yes	No	No	No	No	No	No	No	No	No	No	Yes	Yes
No	Yes	No	Yes	Yes	No	No	No	Yes	Yes	Yes	Yes	No	Yes
No	No	Yes	No	Yes	Yes	No	No	No	Yes	Yes	Yes	No	Yes
No	Yes	No	Yes	No	No	No	No	No	Yes	No	No	No	Yes
No	Yes	No	No	Yes	No	No	No	No	Yes	No	Yes	No	Yes
No	Yes	No	No	No	No	No	No	No	No	No	No	No	Yes
No	Yes	No	No	Yes	No	No	No	No	Yes	Yes	Yes	No	No
No	Yes	No	No	No	Yes	No	No	No	Yes	Yes	No	No	Yes
No	Yes	No	No	No	No	No	No	No	No	No	No	Yes	No
No	Yes	No	No	No	No	No	No	No	No	No	No	No	No
No	Yes	No	Yes	Yes	Yes	No	No	No	Yes	Yes	Yes	No	Yes
No	Yes	Yes	Yes	No	No	No	No	Yes	Yes	No	Yes	No	Yes
No	Yes	No	No	No	No	No	No	No	No	No	No	Yes	No
No	Yes	No	No	No	No	No	Yes	Yes	Yes	No	No	Yes	Yes
No	Yes	No	No	No	No	No	Yes	No	Yes	Yes	No	No	Yes
No	Yes	No	No	No	No	No	No	No	No	No	No	Yes	No
No	Yes	No	No	No	Yes	No	No	No	Yes	Yes	No	No	Yes
No	Yes	No	No	No	No	No	No	Yes	Yes	No	No	No	Yes
No	Yes	No	No	No	No	No	No	No	No	No	No	Yes	Yes
No	Yes	No	No	No	No	No	No	No	No	No	No	Yes	Yes
No	Yes	No	No	No	No	No	No	No	No	No	No	No	No
No	Yes	No	No	No	No	No	No	No	No	No	No	No	Yes
No	Yes	No	No	Yes	No	No	No	No	Yes	No	Yes	No	Yes
No	Yes	No	No	No	Yes	Yes	No	Yes	Yes	Yes	No	No	Yes
No	Yes	Yes	Yes	Yes	No	No	No	No	Yes	Yes	Yes	No	Yes
No	Yes	No	No	No	Yes	No	No	No	Yes	No	No	No	Yes
No	Yes	No	No	No	No	No	No	Yes	Yes	No	No	Yes	Yes
No	Yes	No	No	Yes	Yes	No	No	No	Yes	No	Yes	No	Yes
No	Yes	No	No	No	No	No	No	No	No	No	No	Yes	Yes
No	Yes	No	No	Yes	No	No	No	No	Yes	No	Yes	No	Yes
No	Yes	No	No	No	Yes	No	No	No	Yes	Yes	No	No	Yes
No	Yes	No	No	No	Yes	No	No	No	Yes	Yes	No	No	Yes
No	Yes	No	Yes	No	Yes	No	No	No	Yes	No	No	No	Yes
No	Yes	No	No	Yes	No	No	No	No	Yes	No	Yes	No	Yes
No	Yes	No	No	Yes	No	No	No	No	Yes	No	Yes	Yes	Yes
No	Yes	No	No	No	No	No	No	Yes	Yes	Yes	No	No	Yes
No	Yes	No	No	Yes	No	No	No	No	Yes	No	Yes	No	No
No	Yes	No	No	Yes	No	No	No	Yes	Yes	Yes	Yes	No	Yes
No	Yes	No	No	Yes	No	No	No	Yes	Yes	Yes	Yes	No	Yes
No	Yes	No	No	No	No	No	No	No	No	No	No	No	Yes
No	Yes	No	No	No	No	No	No	No	No	No	No	No	No
No	Yes	No	No	Yes	No	No	No	No	Yes	No	Yes	No	Yes
No	Yes	No	No	No	No	No	No	Yes	Yes	Yes	No	Yes	Yes
No	Yes	No	No	No	No	No	No	No	No	No	No	Yes	Yes
No	Yes	No	No	No	No	No	No	No	No	No	No	Yes	Yes
No	No	No	No	Yes	Yes	No	No	No	Yes	No	Yes	No	Yes
No	Yes	No	No	Yes	No	No	No	No	Yes	No	Yes	No	Yes
No	Yes	No	No	Yes	No	No	No	Yes	Yes	No	Yes	No	Yes
No	Yes	No	No	Yes	No	No	No	No	Yes	Yes	Yes	No	Yes
No	Yes	No	No	Yes	No	No	No	Yes	Yes	No	Yes	No	Yes
No	Yes	No	No	Yes	No	No	No	No	Yes	Yes	Yes	No	Yes
No	Yes	No	No	Yes	Yes	No	No	No	Yes	Yes	Yes	No	Yes
No	Yes	No	No	Yes	No	No	No	Yes	Yes	Yes	Yes	No	Yes
No	Yes	No	No	Yes	No	No	No	No	Yes	No	Yes	No	Yes
No	Yes	No	No	No	No	No	No	No	No	Yes	No	No	Yes
No	Yes	Yes	No	No	No	No	No	Yes	Yes	No	No	No	Yes
No	Yes	No	No	Yes	No	No	No	No	Yes	No	Yes	No	Yes
No	Yes	No	Yes	Yes	Yes	No	No	No	Yes	No	Yes	No	Yes
No	Yes	No	No	Yes	No	No	No	No	Yes	No	Yes	No	Yes
No	Yes	No	No	No	No	No	No	No	No	Yes	No	No	No
No	Yes	No	No	Yes	No	No	No	No	Yes	No	Yes	No	Yes
No	Yes	No	No	No	No	No	No	No	No	No	No	No	Yes
No	No	No	No	Yes	No	No	No	No	Yes	No	Yes	No	Yes
No	Yes	No	No	Yes	Yes	No	Yes	Yes	Yes	No	Yes	No	Yes
No	Yes	No	No	No	No	No	No	No	No	No	No	No	Yes
No	Yes	No	No	No	No	No	No	No	No	No	No	No	Yes
No	Yes	No	No	No	Yes	No	No	No	Yes	Yes	No	No	Yes
No	Yes	No	No	No	No	No	No	No	No	Yes	No	Yes	No
No	Yes	No	No	No	Yes	No	No	Yes	Yes	Yes	No	No	Yes
No	Yes	No	No	No	No	No	No	No	No	No	No	No	No
No	Yes	No	No	Yes	No	No	No	No	Yes	Yes	Yes	No	Yes
No	Yes	No	No	No	No	No	No	Yes	Yes	Yes	No	Yes	Yes
No	Yes	No	No	No	Yes	No	No	No	Yes	Yes	No	No	Yes
No	Yes	No	No	Yes	No	No	No	No	Yes	No	Yes	Yes	Yes
No	Yes	No	Yes	Yes	No	No	No	Yes	Yes	No	Yes	No	Yes
No	Yes	No	No	No	No	No	No	Yes	Yes	No	No	No	Yes
No	Yes	No	No	No	No	No	No	Yes	Yes	Yes	No	No	Yes
No	Yes	No	No	No	No	No	No	No	No	Yes	No	No	No
No	No	No	No	Yes	Yes	No	No	No	Yes	No	Yes	Yes	Yes
No	Yes	No	No	No	No	No	Yes	No	Yes	No	No	No	Yes
No	Yes	No	No	No	Yes	No	No	Yes	Yes	No	Yes	No	Yes
No	Yes	No	No	No	No	No	No	No	No	No	No	Yes	Yes
No	Yes	No	Yes	Yes	No	No	No	No	Yes	No	Yes	No	No
No	Yes	No	No	No	Yes	No	No	No	Yes	Yes	No	Yes	Yes
No	No	No	Yes	No	No	No	No	No	Yes	Yes	Yes	No	No
No	Yes	No	No	Yes	No	No	No	Yes	Yes	No	Yes	No	Yes
No	Yes	No	No	No	No	No	No	No	No	No	No	Yes	No
No	Yes	No	No	No	No	No	No	No	No	No	No	No	Yes
No	Yes	No	No	No	No	No	No	No	No	No	No	No	No
No	No	No	No	Yes	No	No	No	No	Yes	Yes	Yes	No	No
No	Yes	No	No	Yes	No	No	No	No	Yes	No	Yes	No	Yes
No	Yes	No	Yes	Yes	No	No	No	Yes	Yes	No	Yes	No	Yes
No	Yes	No	No	Yes	No	No	No	No	Yes	No	Yes	No	Yes
No	No	No	No	Yes	Yes	No	No	Yes	Yes	No	Yes	Yes	Yes
No	Yes	No	No	No	No	No	No	No	No	No	No	Yes	Yes
No	Yes	No	Yes	No	No	No	No	No	Yes	No	No	No	Yes
No	Yes	No	No	No	No	No	No	No	No	No	No	Yes	Yes
No	Yes	No	No	No	No	No	No	Yes	Yes	No	No	Yes	Yes
No	Yes	No	Yes	Yes	No	No	No	No	Yes	No	Yes	No	Yes
No	No	No	No	Yes	No	No	No	No	Yes	Yes	Yes	No	Yes
No	Yes	No	No	No	No	No	No	No	Yes	No	Yes	No	Yes
No	Yes	No	No	No	Yes	No	No	Yes	Yes	No	No	No	Yes
No	Yes	No	Yes	Yes	No	No	No	No	Yes	No	Yes	No	Yes
No	Yes	No	Yes	Yes	Yes	No	No	Yes	Yes	No	Yes	No	Yes
No	Yes	No	No	Yes	No	No	No	No	Yes	Yes	Yes	No	Yes
No	Yes	No	No	No	No	No	No	No	No	Yes	No	Yes	Yes
No	Yes	No	No	No	No	No	No	No	No	No	No	Yes	Yes
No	Yes	No	Yes	Yes	No	No	No	No	Yes	No	Yes	No	No
No	Yes	No	No	Yes	No	No	No	No	Yes	Yes	Yes	No	Yes
No	Yes	No	No	Yes	No	No	No	No	Yes	No	Yes	No	No
No	Yes	No	No	Yes	Yes	Yes	No	Yes	Yes	Yes	Yes	No	Yes
No	Yes	No	No	No	Yes	No	No	No	Yes	Yes	No	No	Yes
No	Yes	No	No	Yes	No	No	No	No	Yes	No	Yes	No	Yes
No	Yes	No	No	No	No	No	No	No	No	No	No	Yes	No
No	Yes	No	No	No	No	No	No	No	No	Yes	No	Yes	Yes
No	Yes	No	No	No	No	No	No	Yes	Yes	No	No	Yes	No
No	Yes	No	No	Yes	No	No	No	Yes	Yes	No	Yes	No	Yes
No	Yes	No	No	No	No	No	No	No	No	No	No	Yes	No
No	Yes	No	No	No	No	No	No	Yes	Yes	Yes	No	No	Yes
No	Yes	No	No	No	No	No	No	No	No	No	No	No	Yes
No	Yes	No	No	No	No	No	No	No	No	No	No	No	Yes
No	Yes	No	No	Yes	No	No	No	No	Yes	Yes	Yes	No	Yes
No	No	No	Yes	Yes	Yes	No	No	No	Yes	No	Yes	No	Yes
No	Yes	No	No	No	No	No	No	No	No	No	No	No	Yes
No	No	No	No	Yes	No	No	No	No	Yes	No	Yes	No	Yes
No	No	No	Yes	Yes	No	No	No	No	Yes	No	Yes	No	Yes
No	Yes	No	No	Yes	No	No	No	No	Yes	No	Yes	Yes	Yes
No	Yes	No	No	Yes	No	No	No	No	Yes	No	Yes	No	Yes
No	Yes	No	No	No	Yes	No	No	Yes	Yes	No	No	Yes	Yes
No	Yes	No	No	No	No	No	No	No	No	No	No	Yes	No
No	Yes	No	No	Yes	No	No	No	No	Yes	Yes	Yes	No	Yes
No	Yes	Yes	No	No	No	No	No	No	Yes	Yes	No	No	Yes
No	Yes	No	No	Yes	No	No	No	Yes	Yes	No	Yes	No	Yes
No	Yes	No	No	No	No	No	Yes	Yes	Yes	Yes	No	No	Yes
No	Yes	No	No	No	No	No	No	No	No	No	No	Yes	No
No	Yes	Yes	No	Yes	No	No	No	No	Yes	Yes	Yes	No	Yes
No	Yes	No	No	No	No	No	No	Yes	Yes	Yes	No	No	Yes
No	Yes	No	No	Yes	No	No	No	No	Yes	No	Yes	No	Yes
No	Yes	No	No	No	Yes	No	No	No	Yes	No	No	No	Yes
No	Yes	No	Yes	Yes	No	No	No	Yes	Yes	No	Yes	No	Yes
No	Yes	No	No	No	Yes	No	No	No	Yes	Yes	No	No	Yes
No	Yes	No	No	Yes	No	No	No	No	Yes	No	Yes	No	Yes
No	Yes	No	Yes	Yes	No	No	No	No	Yes	Yes	Yes	No	Yes
No	Yes	No	No	No	No	No	No	No	No	No	Yes	No	No
No	Yes	No	No	No	Yes	No	No	Yes	Yes	Yes	No	No	Yes
No	Yes	No	No	No	No	No	No	No	No	No	No	No	No
No	Yes	No	No	Yes	No	No	No	No	Yes	No	Yes	Yes	Yes
No	No	No	Yes	Yes	Yes	No	No	No	Yes	No	Yes	No	Yes
No	Yes	No	No	No	No	No	No	No	No	No	No	No	Yes
No	Yes	No	No	No	No	No	No	No	No	Yes	No	Yes	Yes
No	Yes	No	Yes	Yes	No	No	No	No	Yes	No	Yes	No	Yes
No	Yes	No	No	No	No	No	No	No	No	No	No	Yes	Yes
No	Yes	No	Yes	No	No	No	No	No	Yes	No	No	Yes	Yes
No	Yes	No	No	No	No	No	No	Yes	Yes	No	No	Yes	Yes
No	Yes	No	No	No	No	No	No	Yes	Yes	No	No	Yes	Yes
No	Yes	No	No	No	No	No	No	Yes	Yes	No	No	No	Yes
No	Yes	No	No	No	No	No	No	No	No	No	No	Yes	Yes
No	Yes	No	No	Yes	Yes	No	No	No	Yes	No	Yes	No	Yes
No	Yes	No	No	No	No	No	No	No	No	No	No	Yes	No
No	Yes	No	No	No	No	No	No	No	No	No	No	Yes	Yes
No	Yes	No	No	No	No	No	No	No	No	No	No	Yes	Yes
No	No	No	No	Yes	No	No	No	No	Yes	Yes	Yes	No	Yes
No	Yes	No	No	No	No	No	No	No	No	No	No	No	No
No	Yes	No	No	No	No	No	No	No	No	No	No	Yes	No
No	Yes	No	No	No	No	No	No	No	No	No	No	No	Yes
No	Yes	No	No	Yes	No	No	No	No	Yes	No	Yes	No	Yes
No	Yes	No	No	No	No	No	No	No	No	No	No	Yes	No
No	Yes	No	No	Yes	No	No	No	Yes	Yes	No	Yes	No	Yes
No	Yes	No	No	No	No	No	No	No	No	Yes	No	No	Yes
No	Yes	No	No	Yes	No	No	No	No	Yes	No	Yes	No	Yes
No	Yes	No	Yes	Yes	No	No	No	No	Yes	Yes	Yes	Yes	Yes
No	No	No	Yes	Yes	No	No	No	No	Yes	Yes	Yes	Yes	Yes
No	Yes	No	No	No	No	No	No	No	No	Yes	No	Yes	Yes
No	Yes	No	No	Yes	No	No	No	No	Yes	Yes	Yes	No	Yes
No	Yes	No	No	No	No	No	No	No	No	Yes	No	Yes	Yes
No	Yes	No	No	No	No	No	No	No	No	No	No	No	Yes
No	Yes	No	No	Yes	No	No	No	No	Yes	No	Yes	No	Yes
No	Yes	No	No	Yes	No	No	No	No	Yes	Yes	Yes	No	Yes
No	Yes	No	No	No	No	No	No	Yes	Yes	No	No	Yes	Yes
No	Yes	No	Yes	No	No	No	No	No	Yes	Yes	No	No	Yes
No	Yes	No	No	No	No	No	No	No	No	No	No	No	No
No	Yes	No	No	No	No	No	No	No	No	No	No	No	Yes
No	Yes	No	No	No	No	No	No	No	No	Yes	No	No	Yes
No	Yes	No	No	Yes	No	No	No	No	Yes	Yes	Yes	Yes	Yes
No	No	No	No	Yes	No	No	No	No	Yes	No	Yes	No	Yes
No	Yes	No	No	No	No	No	No	No	No	No	No	Yes	No
No	Yes	No	No	Yes	No	No	No	No	Yes	No	Yes	No	No
No	Yes	No	No	Yes	No	No	No	No	Yes	No	Yes	No	No
No	Yes	No	No	No	No	No	No	No	No	No	Yes	No	No
No	Yes	No	Yes	Yes	No	No	No	Yes	Yes	No	Yes	No	Yes
No	No	No	No	Yes	Yes	No	No	Yes	Yes	No	Yes	No	Yes
No	Yes	No	Yes	Yes	Yes	No	No	No	Yes	No	Yes	No	No
No	Yes	No	No	Yes	Yes	No	No	No	Yes	No	Yes	No	No
No	Yes	No	No	No	No	No	No	No	No	No	No	Yes	Yes
No	Yes	No	No	No	No	No	No	No	No	No	No	No	No
No	Yes	No	Yes	Yes	No	No	No	Yes	Yes	No	Yes	No	Yes
No	No	No	Yes	Yes	No	No	No	No	Yes	No	Yes	No	Yes
No	No	No	Yes	No	No	No	No	No	Yes	No	No	No	Yes
No	No	No	No	Yes	No	No	No	No	Yes	Yes	Yes	No	Yes
No	Yes	No	No	Yes	No	No	No	Yes	Yes	No	Yes	No	Yes
No	Yes	No	No	No	No	No	No	Yes	Yes	No	No	No	Yes
No	Yes	No	No	No	No	No	No	Yes	Yes	No	No	No	Yes
No	Yes	No	No	No	No	No	No	No	No	No	No	No	Yes
No	Yes	No	No	Yes	No	No	No	No	Yes	No	Yes	No	Yes
No	No	No	No	Yes	No	No	No	No	Yes	Yes	Yes	No	Yes
No	Yes	No	No	Yes	No	No	No	No	Yes	Yes	Yes	No	Yes
No	Yes	No	No	No	No	No	No	No	Yes	No	No	Yes	Yes
No	Yes	No	No	No	No	No	No	No	No	No	No	No	Yes
No	Yes	No	No	No	No	No	No	No	No	No	No	No	Yes
No	Yes	No	No	No	No	No	No	No	No	No	No	Yes	Yes
No	Yes	No	No	No	No	No	No	No	No	No	No	No	Yes
No	Yes	No	No	Yes	No	No	No	No	Yes	No	Yes	No	Yes
No	Yes	No	Yes	No	No	No	No	No	Yes	No	No	Yes	No
No	Yes	No	No	No	No	No	No	No	No	No	No	No	No
No	Yes	No	No	No	No	No	No	No	No	No	No	Yes	Yes
No	No	Yes	Yes	Yes	No	No	No	No	Yes	Yes	Yes	No	Yes
No	Yes	No	No	No	No	No	No	No	No	No	No	Yes	Yes
No	Yes	No	No	No	No	No	No	No	No	Yes	No	Yes	Yes
No	Yes	No	Yes	Yes	Yes	No	No	No	Yes	Yes	Yes	No	Yes
No	Yes	No	Yes	Yes	Yes	No	No	Yes	Yes	Yes	Yes	No	No
No	Yes	No	No	No	No	No	No	No	No	No	No	No	Yes
No	Yes	No	No	No	Yes	No	No	No	Yes	No	No	Yes	Yes
No	Yes	No	No	Yes	No	No	No	No	Yes	Yes	Yes	No	Yes
No	Yes	No	Yes	Yes	No	No	No	No	Yes	Yes	Yes	No	Yes
No	Yes	No	No	No	No	No	No	No	No	No	No	Yes	Yes
No	Yes	No	No	No	No	No	No	No	Yes	Yes	No	No	Yes
No	Yes	No	No	No	No	No	No	No	No	Yes	No	Yes	Yes
No	No	No	No	Yes	No	No	No	No	Yes	No	Yes	No	No
No	Yes	No	No	Yes	No	No	No	No	Yes	No	Yes	No	Yes
No	Yes	No	Yes	Yes	No	No	No	No	Yes	Yes	Yes	No	No
No	Yes	No	No	No	No	No	No	No	No	No	No	Yes	Yes
No	Yes	No	No	No	No	No	No	No	No	No	No	No	Yes
No	Yes	No	Yes	No	No	No	No	No	Yes	No	No	No	Yes
No	Yes	No	No	No	No	No	No	No	No	Yes	No	No	Yes
No	Yes	No	No	Yes	Yes	No	No	No	Yes	Yes	Yes	No	Yes
No	Yes	No	No	No	No	No	No	No	No	No	No	No	No
No	Yes	No	No	No	No	No	No	Yes	Yes	No	No	No	Yes
No	Yes	No	No	No	No	No	No	No	No	No	No	Yes	No
No	Yes	No	No	No	Yes	No	No	Yes	Yes	Yes	Yes	No	Yes
No	Yes	No	No	Yes	No	No	No	No	Yes	Yes	Yes	Yes	Yes
No	Yes	No	No	No	No	No	No	No	No	No	No	Yes	Yes
No	Yes	No	No	No	Yes	No	No	No	Yes	Yes	No	Yes	Yes
No	Yes	No	No	No	Yes	No	No	No	Yes	Yes	No	No	No
No	Yes	No	No	Yes	No	No	No	No	Yes	Yes	Yes	No	No
No	Yes	No	No	No	Yes	No	No	No	Yes	No	No	No	Yes
No	No	Yes	No	Yes	Yes	No	No	No	Yes	No	Yes	No	No
No	Yes	No	Yes	Yes	No	No	No	Yes	Yes	No	Yes	No	Yes
No	Yes	No	No	No	No	No	No	No	No	No	No	No	No
No	Yes	No	No	Yes	Yes	No	No	No	Yes	Yes	Yes	No	No
No	No	No	Yes	No	No	No	No	No	Yes	No	No	No	Yes
No	Yes	No	No	No	No	No	Yes	No	Yes	Yes	No	Yes	Yes
No	Yes	No	No	No	Yes	No	No	No	Yes	No	No	No	Yes
No	Yes	No	No	Yes	Yes	No	No	No	Yes	Yes	Yes	No	No
No	No	No	No	Yes	Yes	No	No	No	Yes	No	Yes	No	Yes
No	Yes	No	No	No	Yes	No	No	Yes	Yes	No	No	Yes	Yes
No	Yes	No	No	No	Yes	No	No	No	Yes	No	No	Yes	Yes
No	Yes	No	No	No	No	No	No	No	No	Yes	No	No	Yes
No	Yes	No	No	No	No	No	No	Yes	Yes	No	No	Yes	Yes
No	Yes	No	No	No	No	No	No	No	Yes	Yes	No	No	Yes
No	Yes	No	No	Yes	No	No	No	No	Yes	No	Yes	Yes	Yes
No	Yes	No	No	No	No	No	No	No	No	No	No	No	Yes
No	Yes	No	No	Yes	No	No	No	No	Yes	No	Yes	No	No
No	Yes	No	No	Yes	Yes	No	No	No	Yes	Yes	Yes	No	Yes
No	Yes	No	No	No	No	No	No	No	No	Yes	No	No	No
No	Yes	No	No	Yes	No	No	No	No	Yes	No	Yes	Yes	Yes
No	Yes	No	No	No	No	No	No	No	No	No	No	No	Yes
No	Yes	No	No	Yes	No	No	No	No	Yes	Yes	Yes	No	Yes
No	Yes	No	Yes	No	No	No	No	No	Yes	No	No	No	No
No	Yes	Yes	No	Yes	Yes	No	No	No	Yes	Yes	Yes	No	Yes
No	Yes	No	Yes	Yes	Yes	No	No	No	Yes	Yes	Yes	No	Yes
No	No	No	No	Yes	Yes	No	No	No	Yes	Yes	Yes	No	Yes
No	Yes	No	Yes	No	Yes	No	No	No	Yes	Yes	No	No	Yes
No	Yes	No	No	Yes	Yes	No	No	No	Yes	Yes	Yes	No	Yes
No	Yes	No	No	No	No	No	No	Yes	Yes	No	No	No	Yes
No	Yes	No	No	No	No	No	No	No	No	No	No	No	Yes
No	Yes	No	No	No	No	No	No	No	No	Yes	No	Yes	Yes
No	Yes	No	No	No	No	No	No	No	No	No	No	Yes	Yes
No	Yes	No	No	No	No	No	No	No	No	Yes	No	No	Yes
No	Yes	No	Yes	No	Yes	No	No	No	Yes	Yes	Yes	No	Yes
No	Yes	No	No	No	No	No	No	No	No	No	No	Yes	No
No	Yes	No	Yes	No	No	No	No	No	Yes	Yes	No	No	Yes
No	No	No	No	No	No	No	No	No	Yes	Yes	Yes	Yes	Yes
No	No	No	Yes	Yes	Yes	No	No	No	Yes	Yes	Yes	No	Yes
No	Yes	Yes	No	Yes	No	No	No	No	Yes	No	Yes	No	No
No	Yes	No	Yes	Yes	No	No	No	No	Yes	Yes	Yes	No	Yes
No	Yes	No	No	No	No	No	No	No	No	No	No	Yes	Yes
No	Yes	No	No	No	Yes	No	No	No	Yes	Yes	No	No	No
No	Yes	No	No	Yes	Yes	No	No	No	Yes	Yes	Yes	No	No
No	Yes	No	No	No	Yes	No	No	No	Yes	No	No	No	Yes
No	Yes	Yes	Yes	Yes	No	No	No	No	Yes	Yes	Yes	No	Yes
No	Yes	No	No	No	Yes	No	Yes	No	Yes	Yes	No	No	Yes
No	Yes	No	No	No	No	No	No	No	No	No	No	No	No
No	Yes	No	Yes	No	Yes	No	No	No	Yes	No	No	No	No
No	Yes	No	No	No	No	No	No	No	No	Yes	No	No	Yes
No	Yes	No	No	No	No	No	No	No	No	No	No	No	No
No	Yes	No	Yes	No	No	No	No	No	Yes	Yes	No	Yes	Yes
No	Yes	No	No	No	No	No	No	No	No	No	No	Yes	No
No	Yes	No	No	No	No	No	No	No	No	No	No	Yes	No
No	Yes	No	Yes	Yes	No	No	No	No	Yes	Yes	Yes	No	No
No	Yes	No	No	No	No	No	No	No	No	No	No	Yes	Yes
No	Yes	No	No	No	No	No	No	No	No	No	No	No	Yes
No	Yes	No	No	Yes	No	No	No	No	Yes	No	Yes	No	Yes
No	Yes	No	No	No	No	No	No	No	No	No	No	No	Yes
No	Yes	No	Yes	Yes	Yes	No	No	No	Yes	Yes	Yes	No	Yes
No	Yes	No	No	No	No	No	No	No	Yes	No	No	No	Yes
No	Yes	No	No	No	No	No	No	No	No	No	No	No	Yes
No	Yes	No	No	No	No	No	No	No	Yes	Yes	No	No	Yes
No	Yes	No	No	Yes	Yes	No	No	No	Yes	Yes	Yes	No	Yes
No	Yes	No	No	No	No	No	No	No	No	No	No	Yes	No
No	Yes	No	No	No	No	No	No	No	No	Yes	No	Yes	Yes
No	Yes	No	No	Yes	No	No	No	No	Yes	No	Yes	No	Yes
No	Yes	No	Yes	No	No	No	No	No	Yes	No	No	No	No
No	Yes	No	No	No	No	No	No	No	No	Yes	No	Yes	No
No	Yes	No	No	Yes	No	No	No	Yes	Yes	No	Yes	No	Yes
No	No	No	Yes	Yes	No	No	No	Yes	Yes	Yes	Yes	No	Yes
No	Yes	No	No	No	No	No	No	No	No	No	No	No	Yes
No	No	No	No	Yes	No	No	No	No	Yes	No	Yes	Yes	Yes
No	Yes	No	No	No	No	No	No	No	No	No	No	No	Yes
No	Yes	No	No	Yes	No	No	No	No	Yes	No	Yes	No	Yes
No	Yes	No	No	No	No	No	No	No	No	No	No	No	No
No	Yes	No	Yes	No	No	No	No	Yes	Yes	No	No	No	No
No	Yes	No	No	No	No	No	No	No	No	Yes	No	No	No
No	Yes	No	No	Yes	Yes	No	No	No	Yes	Yes	Yes	No	Yes
No	Yes	No	No	No	No	No	No	No	No	Yes	No	No	Yes
No	Yes	No	No	Yes	Yes	No	No	No	Yes	Yes	Yes	No	Yes
No	Yes	No	No	No	No	No	No	No	No	No	No	Yes	Yes
No	Yes	No	No	No	No	No	No	No	No	Yes	No	Yes	Yes
No	Yes	No	No	No	No	No	No	No	No	Yes	No	No	No
No	No	No	No	Yes	Yes	No	No	No	Yes	No	Yes	No	Yes
No	Yes	No	No	No	Yes	No	No	No	Yes	No	No	No	Yes
No	Yes	No	No	No	No	No	No	No	No	Yes	No	No	Yes
No	Yes	No	No	No	No	No	No	No	No	No	No	No	Yes
No	Yes	No	No	No	No	No	No	No	No	No	No	Yes	No
No	Yes	No	No	No	Yes	Yes	No	Yes	Yes	Yes	No	No	Yes
No	Yes	No	No	No	No	No	No	No	No	Yes	No	No	No
No	Yes	No	Yes	Yes	No	No	No	No	Yes	No	Yes	No	Yes
No	Yes	No	No	No	No	No	No	No	No	No	No	Yes	No
No	Yes	No	Yes	No	No	No	No	No	Yes	No	No	No	Yes
No	Yes	No	No	No	No	No	No	No	No	Yes	No	No	Yes
No	Yes	No	No	No	No	No	No	No	No	No	No	Yes	Yes
No	Yes	No	No	No	No	No	No	No	Yes	Yes	No	Yes	No
No	No	No	No	Yes	Yes	No	No	No	Yes	Yes	Yes	Yes	Yes
No	Yes	No	No	No	No	No	No	No	No	No	No	Yes	Yes
No	Yes	No	No	No	No	No	No	No	No	No	No	No	Yes
No	Yes	No	No	No	No	No	No	No	Yes	No	Yes	No	Yes
No	Yes	No	Yes	No	No	No	No	No	Yes	Yes	No	Yes	No
No	Yes	No	No	No	No	No	No	No	No	No	No	No	Yes
No	Yes	No	Yes	No	No	No	No	No	Yes	Yes	No	No	Yes
No	Yes	Yes	No	No	No	No	No	No	Yes	No	No	Yes	Yes
No	Yes	No	No	Yes	No	No	No	No	Yes	Yes	Yes	No	Yes
No	Yes	No	No	No	No	No	No	Yes	Yes	Yes	No	Yes	Yes
No	Yes	No	No	No	No	No	No	No	No	No	No	No	No
No	No	No	Yes	No	No	No	No	No	Yes	No	No	No	Yes
No	Yes	No	No	No	No	No	No	Yes	Yes	Yes	No	No	Yes
No	Yes	No	No	No	No	No	No	No	No	Yes	No	No	Yes
No	Yes	No	No	Yes	No	No	No	Yes	Yes	Yes	Yes	Yes	Yes
No	Yes	No	No	Yes	No	No	No	Yes	Yes	Yes	Yes	No	Yes
No	No	No	Yes	No	Yes	No	No	No	Yes	No	Yes	No	Yes
No	Yes	No	No	No	No	No	No	No	No	Yes	No	No	Yes
No	Yes	No	No	No	Yes	No	No	No	Yes	No	No	No	No
No	Yes	No	No	No	No	No	No	No	No	Yes	No	No	No
No	Yes	No	No	No	Yes	No	No	Yes	Yes	Yes	No	No	Yes
No	Yes	No	No	Yes	No	No	No	No	Yes	No	Yes	Yes	Yes
No	Yes	No	No	No	No	No	No	No	Yes	No	No	Yes	No
No	Yes	No	No	No	No	No	No	No	No	No	No	No	No
No	Yes	No	No	No	No	No	No	No	No	No	No	Yes	Yes
No	Yes	No	No	No	No	No	No	No	No	No	No	Yes	No
No	Yes	No	Yes	Yes	Yes	No	No	Yes	Yes	Yes	Yes	No	Yes
No	Yes	No	No	No	No	No	No	Yes	Yes	No	No	No	Yes
No	Yes	No	No	No	Yes	No	No	No	Yes	No	No	Yes	No
No	Yes	No	No	No	No	No	No	No	No	No	No	No	Yes
No	Yes	No	No	No	Yes	No	No	Yes	Yes	Yes	No	No	Yes
No	Yes	No	Yes	Yes	No	No	No	No	Yes	No	Yes	No	Yes
No	Yes	No	No	Yes	No	No	No	No	Yes	No	Yes	No	Yes
No	Yes	No	No	No	No	No	No	No	No	No	No	Yes	Yes
No	Yes	No	No	No	No	No	No	No	No	Yes	No	No	Yes
No	Yes	No	No	No	Yes	No	No	Yes	Yes	No	No	No	Yes
No	Yes	No	No	No	No	No	No	No	No	No	No	Yes	No
No	Yes	No	No	No	No	No	No	No	No	No	No	Yes	No
No	Yes	No	Yes	No	Yes	No	No	No	Yes	No	No	No	Yes
No	Yes	No	No	No	No	No	No	No	No	No	No	Yes	No
No	Yes	No	No	No	No	No	No	No	No	Yes	No	Yes	Yes
No	Yes	No	No	No	No	No	No	No	No	No	No	Yes	No
No	Yes	No	No	No	No	No	No	No	No	No	No	Yes	Yes
No	Yes	No	No	No	No	No	No	No	No	No	No	No	Yes
No	Yes	No	No	Yes	No	No	No	No	Yes	No	Yes	No	No
No	Yes	No	No	No	No	No	No	No	No	No	No	No	Yes
No	Yes	No	No	Yes	No	No	No	No	Yes	Yes	Yes	No	Yes
No	No	Yes	No	Yes	No	No	No	No	Yes	Yes	Yes	No	Yes
No	Yes	No	No	No	No	No	No	No	No	Yes	No	No	Yes
No	Yes	No	Yes	Yes	No	No	No	No	Yes	Yes	Yes	No	Yes
No	Yes	No	No	No	No	No	No	No	No	Yes	No	No	Yes
No	Yes	No	No	No	No	No	No	No	No	No	No	No	Yes
No	Yes	No	No	No	No	No	No	No	No	Yes	No	Yes	Yes
No	Yes	No	Yes	Yes	Yes	No	No	No	Yes	Yes	Yes	No	Yes
No	No	No	No	Yes	No	No	No	No	Yes	Yes	Yes	No	Yes
No	Yes	No	No	No	No	No	No	No	No	No	No	No	No
No	No	No	No	Yes	Yes	No	No	No	Yes	Yes	Yes	No	Yes
No	Yes	No	No	No	No	No	No	No	No	No	No	No	Yes
No	Yes	No	No	Yes	No	No	No	No	Yes	No	Yes	No	Yes
No	Yes	No	No	No	No	No	No	No	No	Yes	No	Yes	Yes
No	Yes	No	No	No	No	No	No	No	No	No	No	Yes	Yes
No	Yes	No	No	No	No	No	No	No	No	No	No	No	Yes
No	Yes	No	No	Yes	Yes	No	No	No	Yes	No	Yes	No	No
No	Yes	No	Yes	Yes	Yes	No	No	No	Yes	Yes	Yes	No	Yes
No	Yes	No	No	No	No	No	No	Yes	Yes	No	No	Yes	Yes
No	Yes	No	No	No	No	No	No	Yes	Yes	No	No	No	Yes
No	Yes	No	Yes	Yes	No	No	No	No	Yes	No	Yes	No	No
No	Yes	No	No	Yes	No	No	No	No	Yes	Yes	Yes	No	Yes
No	Yes	No	No	No	No	No	No	No	No	No	No	Yes	Yes
No	Yes	No	No	Yes	No	No	No	No	Yes	No	Yes	Yes	Yes
No	Yes	No	Yes	No	Yes	No	No	Yes	Yes	Yes	No	No	Yes
No	Yes	No	No	No	No	No	No	No	No	No	No	No	Yes
No	Yes	No	No	No	No	No	No	No	No	No	No	Yes	Yes
No	Yes	No	Yes	No	No	No	No	No	Yes	Yes	No	No	No
No	Yes	No	No	No	Yes	No	No	No	Yes	No	No	Yes	No
No	Yes	No	No	No	No	No	No	No	No	No	No	No	Yes
No	Yes	No	Yes	No	Yes	No	No	No	Yes	No	No	No	Yes
No	Yes	No	No	No	No	No	No	No	No	No	No	Yes	Yes
No	Yes	No	No	No	No	No	No	No	No	Yes	No	Yes	Yes
No	Yes	No	No	No	No	No	No	No	No	No	No	Yes	Yes
No	No	No	No	Yes	Yes	No	No	No	Yes	Yes	Yes	No	Yes
No	Yes	No	No	Yes	No	No	No	No	Yes	No	Yes	No	No
No	Yes	No	No	No	No	No	No	No	No	No	No	Yes	Yes
No	Yes	No	Yes	Yes	No	No	No	No	Yes	Yes	Yes	No	Yes
No	Yes	No	No	No	No	No	No	No	No	No	No	Yes	No
No	Yes	No	Yes	Yes	Yes	No	No	No	Yes	Yes	Yes	No	Yes
No	Yes	No	No	No	No	No	No	No	No	No	No	Yes	Yes
No	Yes	No	Yes	Yes	Yes	No	No	No	Yes	Yes	Yes	No	No
No	Yes	No	No	No	Yes	No	No	No	Yes	Yes	No	Yes	No
No	Yes	No	No	No	No	No	No	No	No	No	No	No	Yes
No	Yes	No	No	No	No	No	No	No	No	No	No	Yes	Yes
No	Yes	No	No	No	No	No	No	No	No	No	No	Yes	Yes
No	Yes	No	No	No	No	No	No	No	No	No	Yes	No	Yes
No	Yes	No	No	No	No	No	No	No	No	No	No	Yes	No
No	Yes	No	No	No	No	No	No	No	No	No	No	Yes	Yes
No	Yes	No	No	No	No	No	No	Yes	Yes	No	No	No	Yes
No	Yes	No	No	No	No	No	No	No	No	No	No	Yes	Yes
No	Yes	No	Yes	No	No	No	No	Yes	Yes	No	No	Yes	Yes
No	Yes	No	No	Yes	No	No	No	No	Yes	Yes	Yes	No	No
No	Yes	No	No	No	No	No	No	No	No	No	No	Yes	Yes
No	Yes	No	No	No	No	No	No	No	No	No	No	Yes	Yes
No	No	No	No	No	No	No	No	No	Yes	No	No	No	Yes
No	Yes	No	No	No	No	No	No	No	No	No	No	Yes	No
No	Yes	No	No	No	No	No	No	No	No	No	No	Yes	No
No	Yes	No	No	No	No	No	No	No	No	No	No	Yes	No
No	Yes	No	No	Yes	No	No	No	No	Yes	No	Yes	No	No
No	Yes	No	No	No	No	No	No	No	No	No	No	Yes	Yes
No	Yes	No	No	No	No	No	No	No	No	No	No	No	No
No	Yes	No	No	No	No	No	No	No	No	No	No	No	Yes
No	Yes	No	Yes	Yes	No	No	No	No	Yes	Yes	Yes	No	Yes
No	Yes	No	No	No	No	No	No	No	No	No	No	No	No
No	Yes	No	No	No	No	No	No	Yes	Yes	No	No	Yes	Yes
No	Yes	No	Yes	Yes	No	No	No	No	Yes	Yes	Yes	No	Yes
No	Yes	No	No	No	Yes	No	No	No	Yes	No	No	No	Yes
No	Yes	No	No	No	No	No	No	No	No	No	No	Yes	Yes
No	Yes	No	No	No	No	No	No	No	No	No	No	Yes	No
No	Yes	No	No	No	No	No	No	No	No	No	No	Yes	Yes
No	Yes	No	No	No	No	No	No	No	No	No	No	Yes	Yes
No	Yes	No	No	No	No	No	No	No	No	No	No	Yes	Yes
No	Yes	No	No	No	Yes	No	No	No	Yes	Yes	No	No	Yes
No	Yes	No	No	Yes	No	No	No	No	Yes	No	Yes	Yes	Yes
No	Yes	No	Yes	Yes	Yes	No	No	No	Yes	No	Yes	No	No
No	Yes	No	No	No	No	No	No	No	No	No	No	Yes	No
No	Yes	No	No	No	No	No	No	No	No	No	No	Yes	Yes
No	Yes	No	No	No	No	No	No	Yes	Yes	Yes	No	No	No
No	Yes	No	No	No	No	No	No	No	No	No	No	No	No
No	Yes	No	No	No	No	No	No	No	No	No	No	Yes	No
No	Yes	No	No	No	No	No	No	No	No	No	No	Yes	Yes
No	Yes	No	No	No	Yes	No	No	No	Yes	No	No	No	No
No	Yes	No	No	No	No	No	No	No	No	No	No	Yes	No
No	Yes	No	No	No	No	No	No	No	No	No	No	Yes	Yes
No	Yes	No	No	Yes	Yes	No	No	No	Yes	Yes	Yes	No	Yes
No	Yes	No	No	Yes	No	No	No	No	Yes	No	Yes	No	No
No	Yes	No	No	No	No	No	No	No	No	No	No	No	No
No	Yes	No	No	Yes	No	No	No	Yes	Yes	No	Yes	No	Yes
No	Yes	No	No	No	No	Yes	No	Yes	Yes	No	No	No	Yes
No	No	No	No	Yes	No	No	No	Yes	Yes	No	Yes	No	Yes
No	Yes	No	No	No	No	No	No	Yes	Yes	No	No	Yes	Yes
No	Yes	No	Yes	No	No	No	No	Yes	Yes	Yes	No	No	Yes
No	Yes	No	No	No	No	No	No	No	No	No	No	No	Yes
No	No	No	No	Yes	No	No	No	No	Yes	Yes	Yes	No	Yes
No	Yes	No	No	Yes	No	No	No	No	Yes	No	Yes	No	Yes
No	Yes	No	No	No	No	No	No	Yes	Yes	Yes	No	No	Yes
No	Yes	No	No	Yes	Yes	No	No	No	Yes	No	Yes	No	Yes
No	Yes	No	No	No	Yes	No	No	No	Yes	Yes	No	No	Yes
No	Yes	No	No	No	No	No	No	No	No	No	No	Yes	Yes
No	No	No	Yes	Yes	No	No	No	No	Yes	Yes	Yes	Yes	Yes
No	Yes	No	No	No	No	No	No	No	No	No	Yes	No	Yes
No	No	No	Yes	Yes	No	No	No	No	Yes	No	Yes	No	Yes
No	Yes	No	No	No	Yes	No	No	Yes	Yes	Yes	No	No	Yes
No	Yes	No	Yes	Yes	No	No	No	Yes	Yes	No	Yes	No	Yes
No	Yes	No	No	No	No	No	No	No	No	Yes	No	No	Yes
No	Yes	No	No	No	No	No	No	No	No	No	No	No	Yes
No	Yes	No	No	No	No	No	No	No	No	Yes	No	No	Yes
No	Yes	No	No	No	No	No	No	No	No	Yes	No	Yes	Yes
No	Yes	No	No	No	No	No	No	No	No	Yes	No	Yes	Yes
No	Yes	No	No	No	No	No	No	No	No	No	No	Yes	No
No	Yes	No	No	No	No	No	No	Yes	Yes	No	No	No	Yes
No	Yes	No	No	No	No	No	No	No	No	No	No	No	Yes
No	Yes	No	No	Yes	No	No	No	Yes	Yes	Yes	Yes	No	Yes
No	Yes	No	No	No	No	No	No	Yes	Yes	Yes	No	Yes	Yes
No	No	No	No	Yes	No	No	No	No	Yes	No	Yes	No	Yes
No	Yes	No	No	No	No	No	No	No	No	No	No	Yes	Yes
No	No	No	No	Yes	No	No	No	No	Yes	No	Yes	No	Yes
No	No	No	No	Yes	No	No	No	No	Yes	No	Yes	No	Yes
No	Yes	No	No	No	Yes	No	No	Yes	Yes	No	No	No	Yes
No	Yes	No	No	No	No	No	No	No	No	Yes	No	No	Yes
No	Yes	No	Yes	Yes	Yes	No	No	No	Yes	No	Yes	No	No
No	Yes	No	No	No	No	No	No	No	No	No	No	No	Yes
No	No	No	No	No	Yes	No	No	No	Yes	No	No	No	Yes
No	No	No	No	Yes	No	No	No	No	Yes	Yes	Yes	No	No
No	No	No	No	Yes	No	No	No	No	Yes	Yes	Yes	No	Yes
No	Yes	No	No	No	No	No	No	No	No	No	No	Yes	Yes
No	Yes	No	No	No	No	No	No	No	No	No	No	No	Yes
No	Yes	No	Yes	Yes	No	No	No	No	Yes	No	Yes	No	Yes
No	Yes	No	No	No	No	No	No	No	No	No	No	No	Yes
No	No	No	Yes	Yes	No	No	No	No	Yes	No	Yes	No	Yes
No	Yes	No	No	Yes	No	No	No	No	Yes	Yes	Yes	No	Yes
No	Yes	No	No	No	No	No	No	No	No	No	No	Yes	Yes
No	Yes	No	No	Yes	No	No	No	No	Yes	No	Yes	No	No
No	No	No	Yes	Yes	No	No	No	No	Yes	No	Yes	No	Yes
No	Yes	No	No	Yes	No	No	No	No	Yes	No	Yes	No	Yes
No	No	No	No	Yes	No	No	No	No	Yes	Yes	Yes	No	Yes
No	Yes	No	No	No	No	No	No	No	No	No	No	No	Yes
No	Yes	No	No	No	No	No	No	No	No	No	No	Yes	Yes
No	Yes	No	No	No	No	No	No	No	No	No	No	Yes	No
No	Yes	No	No	No	No	No	No	No	No	No	No	No	No
No	Yes	No	No	Yes	No	No	No	No	Yes	No	Yes	Yes	Yes
No	Yes	No	No	No	No	No	No	No	No	No	No	No	No
No	Yes	No	No	Yes	No	No	No	No	Yes	No	Yes	No	No
No	Yes	No	No	No	No	No	No	No	No	No	No	No	Yes
No	Yes	No	No	No	No	Yes	No	Yes	Yes	Yes	No	Yes	Yes
No	Yes	No	Yes	Yes	No	No	No	No	Yes	Yes	Yes	Yes	No
No	Yes	No	No	No	No	No	No	No	No	Yes	No	No	Yes
No	Yes	No	No	No	No	No	No	No	No	Yes	No	No	Yes
No	Yes	No	No	Yes	No	No	No	Yes	Yes	No	Yes	Yes	Yes
No	Yes	No	No	No	No	No	No	No	No	No	No	No	No
No	Yes	No	No	No	No	No	No	No	No	No	No	Yes	Yes
No	Yes	Yes	No	Yes	No	No	No	No	Yes	Yes	Yes	No	Yes
No	No	No	Yes	Yes	Yes	No	No	No	Yes	Yes	Yes	No	Yes
No	Yes	No	No	No	No	No	No	No	No	Yes	No	No	Yes
No	Yes	No	No	Yes	No	No	No	No	Yes	No	Yes	No	Yes
No	Yes	No	No	Yes	No	No	No	No	Yes	No	Yes	No	Yes
No	Yes	No	No	No	No	No	No	No	No	No	No	No	Yes
No	No	No	No	Yes	No	No	No	No	Yes	No	Yes	No	Yes
No	Yes	No	No	No	No	No	No	No	No	No	No	Yes	Yes
No	Yes	No	No	No	No	No	No	No	No	No	No	No	No
No	Yes	No	No	No	No	No	No	No	No	No	No	No	No
No	Yes	No	No	Yes	No	No	No	No	Yes	Yes	Yes	No	Yes
No	Yes	No	No	Yes	No	No	No	No	Yes	Yes	Yes	No	Yes
No	Yes	No	No	No	No	No	No	No	No	No	No	Yes	Yes
No	No	No	No	Yes	Yes	No	No	No	Yes	Yes	Yes	No	Yes
No	Yes	No	No	No	No	No	No	No	No	No	No	No	Yes
No	Yes	No	No	Yes	No	No	No	No	Yes	No	Yes	No	No
No	Yes	No	No	Yes	No	No	No	No	Yes	No	Yes	No	No
No	Yes	No	No	Yes	No	No	No	No	Yes	Yes	Yes	No	No
No	Yes	No	No	No	No	No	No	No	No	No	No	No	No
No	Yes	No	Yes	No	No	No	No	No	Yes	No	No	Yes	No
No	Yes	No	No	No	Yes	No	No	Yes	Yes	Yes	No	No	Yes
No	Yes	No	No	No	No	No	No	No	No	No	No	Yes	No
No	Yes	No	No	No	No	No	No	No	No	No	No	Yes	No
No	Yes	No	No	Yes	No	No	No	No	Yes	Yes	Yes	No	Yes
No	Yes	No	No	No	No	No	No	No	No	No	No	No	Yes
No	Yes	No	Yes	Yes	No	No	No	No	Yes	No	Yes	No	Yes
No	Yes	No	No	No	No	No	No	Yes	Yes	Yes	No	No	No
No	No	Yes	No	Yes	Yes	No	No	Yes	Yes	Yes	Yes	No	Yes
No	Yes	No	No	Yes	No	No	No	Yes	Yes	No	Yes	No	Yes
No	No	No	No	Yes	No	No	No	No	Yes	No	Yes	No	Yes
No	Yes	No	No	No	No	No	No	Yes	Yes	Yes	No	No	Yes
No	Yes	No	No	No	No	No	No	Yes	Yes	No	No	No	Yes
No	Yes	No	No	Yes	No	No	No	No	Yes	Yes	Yes	No	Yes
No	Yes	No	No	No	No	No	No	No	No	No	No	No	No
No	Yes	No	Yes	No	No	No	No	No	Yes	No	No	No	Yes
No	Yes	No	No	Yes	No	No	No	No	Yes	No	Yes	No	Yes
No	Yes	No	No	No	No	No	No	No	No	No	No	No	Yes
No	Yes	No	No	Yes	No	No	No	No	Yes	No	Yes	No	Yes
No	Yes	No	Yes	No	No	No	No	Yes	Yes	No	No	No	Yes
No	Yes	No	No	No	No	No	No	No	No	No	No	Yes	No
No	Yes	No	No	Yes	No	No	No	No	Yes	No	Yes	No	Yes
No	Yes	No	No	No	No	No	No	No	No	Yes	No	No	Yes
No	Yes	No	No	No	No	No	No	No	No	No	No	No	No
No	Yes	No	Yes	No	No	No	No	No	Yes	No	No	Yes	Yes
No	Yes	No	No	No	No	No	No	No	No	No	No	Yes	Yes
No	No	No	No	No	Yes	No	No	No	Yes	No	No	Yes	Yes
No	Yes	No	No	No	No	No	No	No	No	No	No	No	Yes
No	Yes	No	No	No	No	No	No	No	No	No	No	Yes	Yes
No	No	No	No	Yes	Yes	No	No	No	Yes	Yes	Yes	No	No
No	Yes	No	No	No	No	No	No	No	No	No	No	Yes	No
No	Yes	No	Yes	Yes	No	No	No	No	Yes	Yes	Yes	No	Yes
No	Yes	No	Yes	Yes	No	No	No	No	Yes	Yes	Yes	No	Yes
No	No	No	No	Yes	No	No	No	No	Yes	Yes	Yes	No	Yes
No	Yes	No	No	Yes	No	No	No	No	Yes	Yes	Yes	No	No
No	Yes	No	No	No	No	No	No	Yes	Yes	No	No	Yes	Yes
No	Yes	No	Yes	Yes	Yes	No	No	No	Yes	No	Yes	No	Yes
No	Yes	No	Yes	Yes	No	No	No	No	Yes	No	Yes	No	Yes
No	Yes	No	No	No	No	No	No	No	No	No	No	Yes	No
No	Yes	No	No	Yes	Yes	No	No	Yes	Yes	Yes	Yes	Yes	Yes
No	No	No	No	No	No	No	No	No	Yes	No	No	No	No
No	Yes	No	No	No	No	No	No	No	No	No	No	No	No
No	Yes	No	Yes	No	No	No	No	No	Yes	No	No	No	Yes
No	Yes	No	Yes	No	Yes	No	No	No	Yes	No	Yes	No	Yes
No	No	No	No	No	Yes	No	No	Yes	Yes	Yes	Yes	No	Yes
No	Yes	No	No	Yes	Yes	No	No	No	Yes	No	Yes	No	Yes
No	No	No	No	Yes	Yes	No	No	No	Yes	Yes	Yes	No	Yes
No	Yes	No	No	No	No	No	No	No	No	No	No	No	Yes
No	Yes	No	No	Yes	Yes	No	No	No	Yes	Yes	Yes	No	Yes
No	Yes	No	No	Yes	No	No	No	No	Yes	No	Yes	No	No
No	Yes	No	No	No	Yes	No	No	No	Yes	No	No	No	Yes
No	No	No	Yes	Yes	No	No	No	No	Yes	No	Yes	No	Yes
No	Yes	No	No	No	Yes	No	No	No	Yes	No	No	No	Yes
No	Yes	No	No	No	No	No	No	No	No	No	No	No	Yes
No	No	No	No	Yes	No	No	No	No	Yes	Yes	Yes	No	Yes
No	No	Yes	Yes	Yes	No	No	No	No	Yes	Yes	Yes	No	Yes
No	No	Yes	Yes	Yes	Yes	No	No	Yes	Yes	No	Yes	No	Yes
No	No	No	No	Yes	No	No	No	No	Yes	Yes	Yes	No	No
No	Yes	No	No	No	Yes	No	No	Yes	Yes	No	No	Yes	Yes
No	Yes	No	No	No	No	No	No	Yes	Yes	No	No	No	No
No	Yes	No	No	No	No	No	No	No	No	Yes	No	Yes	No
No	Yes	No	No	No	No	No	No	No	No	No	No	No	No
No	Yes	No	No	Yes	No	No	No	No	Yes	No	Yes	No	No
No	Yes	No	No	No	No	No	No	No	No	No	No	No	No
No	Yes	No	No	No	No	No	No	No	No	No	No	No	Yes
No	Yes	No	No	No	No	No	No	No	No	No	No	Yes	Yes
No	Yes	No	No	No	No	No	No	Yes	Yes	No	No	No	Yes
No	Yes	No	No	No	No	No	No	No	No	No	No	Yes	Yes
No	Yes	No	No	Yes	No	No	No	No	Yes	No	Yes	No	No
No	Yes	No	No	Yes	No	No	No	No	Yes	No	Yes	No	No
No	Yes	No	No	No	No	No	No	Yes	Yes	No	No	No	Yes
No	Yes	No	No	Yes	Yes	No	No	Yes	Yes	Yes	Yes	No	Yes
No	Yes	No	No	No	No	No	No	No	Yes	No	No	Yes	No
No	Yes	No	Yes	Yes	No	No	No	No	Yes	Yes	Yes	No	Yes
No	Yes	No	Yes	No	No	No	No	No	Yes	Yes	No	Yes	Yes
No	Yes	No	No	Yes	No	No	No	No	Yes	Yes	Yes	No	No
No	Yes	No	No	No	No	No	No	No	No	No	No	No	Yes
No	Yes	No	No	Yes	No	No	No	No	Yes	Yes	Yes	No	Yes
No	Yes	No	No	No	No	No	No	No	No	Yes	No	No	Yes
No	Yes	No	Yes	No	No	No	No	No	Yes	Yes	No	Yes	No
No	No	No	No	Yes	Yes	No	No	Yes	Yes	Yes	Yes	Yes	Yes
No	Yes	No	No	No	No	No	No	No	No	Yes	No	No	Yes
No	No	No	Yes	Yes	Yes	No	No	Yes	Yes	Yes	Yes	No	Yes
No	Yes	No	No	No	No	No	No	No	No	No	No	No	No
No	No	No	No	No	No	No	No	No	Yes	No	No	No	Yes
No	Yes	No	No	No	No	No	No	No	No	Yes	No	No	Yes
No	Yes	No	No	No	No	No	No	No	No	No	No	Yes	Yes
No	Yes	No	No	No	No	No	No	No	No	Yes	No	No	Yes
No	Yes	No	No	No	No	No	No	No	No	No	No	No	Yes
No	No	No	Yes	Yes	Yes	No	No	No	Yes	No	Yes	No	No
No	Yes	No	No	No	No	No	No	Yes	Yes	No	No	Yes	Yes
No	Yes	No	No	No	No	No	No	Yes	Yes	No	No	No	Yes
No	Yes	No	No	No	No	No	No	No	No	No	Yes	No	No
No	Yes	No	No	Yes	No	No	No	No	Yes	No	Yes	No	Yes
No	Yes	No	Yes	Yes	No	No	No	Yes	Yes	No	Yes	No	Yes
No	Yes	No	No	Yes	Yes	No	No	No	Yes	Yes	Yes	No	Yes
No	No	No	Yes	Yes	Yes	No	No	Yes	Yes	Yes	Yes	No	Yes
No	Yes	No	Yes	Yes	No	No	No	No	Yes	No	Yes	Yes	Yes
No	Yes	No	No	Yes	Yes	No	No	Yes	Yes	No	Yes	No	Yes
No	Yes	No	No	No	No	No	Yes	No	Yes	No	No	No	No
No	No	No	No	No	No	No	No	No	Yes	No	No	No	Yes
No	Yes	No	No	No	No	No	No	No	No	Yes	No	No	Yes
No	Yes	No	No	No	No	No	No	No	No	No	No	Yes	No
No	Yes	Yes	Yes	Yes	No	No	No	No	Yes	No	Yes	No	No
No	Yes	No	No	No	No	No	No	No	No	No	No	Yes	No
No	Yes	No	No	No	No	No	No	No	No	No	No	No	Yes
No	Yes	No	No	No	No	No	No	No	No	No	No	No	Yes
No	Yes	No	No	No	Yes	No	No	Yes	Yes	Yes	No	No	No
No	Yes	No	Yes	No	No	No	No	No	Yes	No	No	Yes	Yes
No	Yes	No	No	No	No	No	No	No	No	No	No	No	No
No	Yes	No	No	No	No	No	No	No	No	No	No	Yes	No
No	Yes	No	No	No	No	No	No	Yes	Yes	No	No	Yes	Yes
No	Yes	No	No	No	No	No	No	No	No	No	No	No	Yes
No	Yes	No	No	No	No	No	No	No	No	No	No	Yes	Yes
No	Yes	No	No	No	No	No	No	No	Yes	Yes	No	No	Yes
No	Yes	No	No	No	No	No	No	No	No	No	No	Yes	No
No	Yes	No	No	Yes	No	No	No	No	Yes	Yes	Yes	No	Yes
No	Yes	No	Yes	Yes	No	No	No	No	Yes	No	Yes	No	No
No	Yes	No	No	Yes	No	No	No	No	Yes	No	Yes	No	Yes
No	Yes	No	No	No	Yes	No	No	No	Yes	Yes	No	No	Yes
No	Yes	No	No	Yes	No	No	No	Yes	Yes	No	Yes	No	Yes
No	No	No	No	No	No	No	No	No	Yes	No	No	No	Yes
No	Yes	No	No	No	No	No	No	Yes	Yes	Yes	No	Yes	Yes
No	Yes	No	No	No	No	No	No	No	No	No	No	No	No
No	Yes	No	No	No	No	No	No	No	Yes	Yes	No	No	Yes
No	Yes	No	No	No	No	No	No	No	No	No	No	Yes	Yes
No	Yes	No	No	No	No	No	No	No	No	No	No	No	Yes
No	Yes	No	No	Yes	No	No	No	No	Yes	No	Yes	Yes	Yes
No	Yes	No	No	No	No	No	No	No	No	No	No	Yes	No
No	Yes	No	No	No	No	No	No	No	No	No	No	No	No
No	Yes	No	No	No	No	No	No	No	No	No	No	Yes	Yes
No	Yes	No	No	No	No	No	No	No	Yes	No	No	No	Yes
No	Yes	No	No	No	No	No	No	No	No	No	No	Yes	No
No	Yes	No	Yes	Yes	Yes	No	No	Yes	Yes	No	Yes	No	Yes
No	Yes	No	No	No	No	No	No	No	No	No	No	No	Yes
No	Yes	No	No	No	No	No	No	No	No	No	No	Yes	Yes
No	Yes	No	Yes	No	No	No	No	No	Yes	Yes	No	No	No
No	Yes	No	No	No	No	No	No	No	No	No	No	Yes	Yes
No	Yes	No	No	No	No	No	No	No	No	No	No	Yes	No
No	Yes	No	No	No	No	No	No	No	No	No	No	Yes	No
No	Yes	No	Yes	No	No	No	No	No	Yes	Yes	No	No	Yes
No	Yes	No	Yes	Yes	Yes	No	No	No	Yes	Yes	Yes	No	Yes
No	Yes	No	No	No	No	No	No	No	No	No	No	No	Yes
No	Yes	No	No	No	No	No	No	Yes	Yes	No	No	Yes	Yes
No	Yes	No	No	No	No	No	No	No	No	Yes	No	No	No
No	Yes	No	No	Yes	No	No	No	No	Yes	No	Yes	Yes	No
No	Yes	No	No	No	No	No	No	No	No	No	No	Yes	Yes
No	Yes	No	No	No	No	No	No	No	No	No	No	Yes	Yes
No	Yes	No	No	No	No	No	No	No	No	No	No	Yes	No
No	Yes	No	No	No	No	No	No	No	No	No	No	Yes	No
No	Yes	No	No	No	No	No	No	No	No	No	No	Yes	No
No	Yes	No	Yes	Yes	No	No	No	No	Yes	No	Yes	No	Yes
No	Yes	No	No	No	No	No	No	No	No	No	No	Yes	Yes
No	Yes	No	No	No	No	No	No	No	No	Yes	No	Yes	No
No	Yes	No	No	No	No	No	No	No	Yes	No	Yes	Yes	Yes
No	Yes	No	No	No	No	No	No	No	No	No	No	Yes	Yes
No	Yes	No	No	Yes	No	No	No	No	Yes	No	Yes	No	No
No	Yes	No	No	Yes	No	No	No	No	Yes	Yes	Yes	No	Yes
No	Yes	No	No	Yes	No	No	No	No	Yes	No	Yes	No	No
No	No	Yes	No	Yes	No	No	No	No	Yes	No	Yes	No	Yes
No	Yes	No	No	No	No	No	No	No	No	No	No	Yes	Yes
No	Yes	No	No	No	No	No	No	No	No	No	No	Yes	No
No	Yes	No	No	No	No	No	No	No	No	No	No	Yes	Yes
No	Yes	No	No	No	No	No	No	No	No	No	No	No	Yes
No	Yes	No	No	No	No	No	No	No	No	Yes	No	Yes	Yes
No	Yes	No	No	Yes	Yes	No	No	No	Yes	No	Yes	No	Yes
No	Yes	No	No	No	No	No	No	No	Yes	No	Yes	No	Yes
No	Yes	No	No	No	No	No	No	No	No	No	No	Yes	No
No	Yes	No	No	Yes	Yes	No	No	No	Yes	Yes	Yes	No	Yes
No	Yes	No	Yes	Yes	No	No	No	No	Yes	No	Yes	No	Yes
No	Yes	No	No	No	No	No	No	No	No	No	No	Yes	Yes
No	Yes	No	No	Yes	No	No	No	No	Yes	No	Yes	No	Yes
No	Yes	No	No	No	No	No	No	No	No	No	No	Yes	No
No	Yes	No	No	No	No	No	No	No	No	No	No	Yes	Yes
No	Yes	No	No	Yes	No	No	No	Yes	Yes	Yes	Yes	Yes	Yes
No	Yes	No	No	No	Yes	No	No	No	Yes	No	No	No	Yes
No	Yes	No	Yes	Yes	Yes	No	No	No	Yes	Yes	Yes	No	Yes
No	Yes	No	No	No	No	No	No	No	No	No	No	No	No
No	Yes	No	Yes	No	Yes	No	No	No	Yes	No	No	No	Yes
No	No	No	Yes	Yes	Yes	No	No	No	Yes	Yes	Yes	No	Yes
No	Yes	No	No	No	No	No	No	No	No	No	No	Yes	Yes
No	Yes	No	Yes	Yes	No	No	No	No	Yes	Yes	Yes	Yes	Yes
No	Yes	No	No	No	No	No	No	No	No	No	No	Yes	Yes
No	Yes	No	No	No	No	No	No	No	No	No	No	No	Yes
No	Yes	No	No	Yes	No	No	No	No	Yes	No	Yes	Yes	Yes
No	Yes	No	No	No	No	No	No	No	No	Yes	No	Yes	Yes
No	Yes	No	No	Yes	No	No	No	No	Yes	No	Yes	Yes	Yes
No	Yes	No	Yes	Yes	No	No	No	No	Yes	Yes	Yes	No	No
No	Yes	No	No	No	No	No	No	No	No	Yes	No	Yes	Yes
No	Yes	No	No	No	No	No	No	No	No	No	No	No	Yes
No	Yes	No	No	No	No	No	No	No	No	No	No	No	Yes
No	Yes	No	No	No	No	No	No	No	No	No	No	Yes	Yes
No	Yes	No	No	No	No	No	No	No	No	No	No	No	Yes
No	Yes	No	Yes	No	No	No	No	No	Yes	No	No	Yes	Yes
No	Yes	No	No	No	No	No	No	No	No	No	No	Yes	Yes
No	Yes	No	No	Yes	No	No	No	No	Yes	Yes	Yes	No	Yes
No	Yes	No	Yes	Yes	No	No	Yes	Yes	Yes	Yes	Yes	No	Yes
No	Yes	No	No	No	No	No	No	No	No	No	No	No	Yes
No	Yes	No	No	No	No	No	No	No	No	No	No	No	Yes
No	Yes	No	Yes	Yes	No	No	No	No	Yes	No	Yes	Yes	Yes
No	Yes	No	No	No	No	No	No	No	No	No	No	No	Yes
No	Yes	No	No	No	No	No	No	No	No	Yes	No	No	Yes
No	Yes	No	No	Yes	Yes	No	No	No	Yes	No	Yes	No	No
No	No	No	No	No	No	No	No	No	Yes	Yes	No	No	No
No	Yes	No	No	Yes	Yes	No	No	No	Yes	No	Yes	No	No
No	Yes	No	No	Yes	No	No	No	No	Yes	No	Yes	Yes	Yes
No	Yes	No	No	No	No	No	No	No	No	Yes	No	No	Yes
No	Yes	No	Yes	No	Yes	No	No	No	Yes	Yes	No	No	No
No	Yes	No	Yes	No	No	No	No	No	Yes	No	No	No	Yes
No	Yes	No	No	Yes	No	No	No	No	Yes	Yes	Yes	No	No
No	Yes	No	No	Yes	No	No	No	No	Yes	Yes	Yes	Yes	No
No	Yes	No	No	No	No	No	No	Yes	Yes	No	No	No	No
No	Yes	No	No	Yes	Yes	No	No	Yes	Yes	Yes	Yes	No	Yes
No	Yes	No	No	No	No	No	No	No	No	No	No	No	No
No	Yes	No	No	No	No	No	No	No	No	No	No	No	No
No	Yes	No	No	Yes	Yes	No	No	Yes	Yes	No	Yes	No	Yes

## Sheet: Outcomes - Outcomes
Outcomes
EPIPHANY SCORE	Serious complications at 15 days after pulmonary - embolism diagnosis	Hypotension (< 90 mmHg)	Acute respiratory insufficiency	Right ventricle dysfunction	Acute kidney failure	Major bleeding	Intensive Care Unit Admission	Need for cardiopulmonary resuscitation maneuvers	Non-invasive ventilation	Orotracheal intubation	Fibrinolysis	Sepsis	Other complications
Low Risk	No
High Risk	No
High Risk	Yes	No	No	No	No	Yes	No	No	No	No	No	No	No
Low Risk	No
High Risk	No
Low Risk	No
High Risk	No
High Risk	No
High Risk	Yes	No	No	No	No	Yes	No	No	No	No	No	No	No
High Risk	No
High Risk	Yes	No	Yes	No	No	No	No	No	No	No	No	No	No
High Risk	Yes	No	Yes	Yes	No	No	No	No	No	No	No	No	No
Low Risk	No
High Risk	No
Low Risk	No
Intermediate Risk	No
High Risk	No
Intermediate Risk	No
Intermediate Risk	No
High Risk	No
High Risk	No
High Risk	No
High Risk	No
High Risk	No
Low Risk	No
High Risk	Yes	No	No	No	No	Yes	No	No	No	No	No	No	No
High Risk	Yes	No	Yes	No	No	No	No	No	No	No	No	No	No
High Risk	No
High Risk	No
Low Risk	No
High Risk	No
High Risk	No
Intermediate Risk	No
Intermediate Risk	Yes	No	No	No	No	No	No	No	No	No	No	Yes	No
High Risk	No
High Risk	No
High Risk	No
Low Risk	No
High Risk	No
Low Risk	No
High Risk	No
High Risk	No
Intermediate Risk	No
High Risk	No
Intermediate Risk	No
Intermediate Risk	No
Intermediate Risk	No
High Risk	No
High Risk	Yes	Yes	No	No	No	No	No	No	No	No	No	No	Yes
Low Risk	Yes	No	Yes	No	No	No	No	No	No	No	No	No	No
High Risk	Yes	No	Yes	No	No	Yes	No	No	No	No	No	No	No
Intermediate Risk	No
High Risk	No
High Risk	No
Intermediate Risk	No
Intermediate Risk	No
High Risk	No
High Risk	No
Low Risk	No
Intermediate Risk	No
High Risk	Yes	Yes	Yes	No	No	No	Yes	No	Yes	No	No	No	No
High Risk	No
High Risk	No
High Risk	Yes	No	No	No	No	No	No	No	No	No	No	Yes	No
High Risk	No
Intermediate Risk	No
High Risk	No
High Risk	Yes	Yes	Yes	No	No	No	No	No	No	No	No	No	No
High Risk	No
Low Risk	No
High Risk	No
Low Risk	No
Low Risk	No
High Risk	Yes	No	No	No	No	Yes	No	No	No	No	No	No	No
High Risk	Yes	No	Yes	No	No	No	No	No	No	No	No	No	No
High Risk	No
High Risk	No
High Risk	Yes	No	Yes	No	No	No	No	No	No	No	No	No	Yes
High Risk	No
High Risk	No
Intermediate Risk	No
High Risk	No
High Risk	No
Intermediate Risk	Yes	Yes	Yes	Yes	No	No	Yes	No	No	No	Yes	No	No
High Risk	No
High Risk	No
High Risk	No
Intermediate Risk	No
Intermediate Risk	No
High Risk	No
Intermediate Risk	No
High Risk	No
High Risk	No
High Risk	Yes	No	Yes	No	No	No	Yes	No	Yes	Yes	No	Yes	No
Low Risk	No
High Risk	No
High Risk	No
Low Risk	No
Intermediate Risk	No
Low Risk	No
High Risk	No
Low Risk	No
High Risk	Yes	No	Yes	No	No	No	No	No	No	No	No	No	No
High Risk	No
High Risk	No
High Risk	Yes	No	Yes	No	No	No	No	No	No	No	No	Yes	No
Intermediate Risk	No
Low Risk	No
Low Risk	No
Intermediate Risk	No
Low Risk	No
High Risk	No
High Risk	No
Low Risk	No
Low Risk	No
Intermediate Risk	No
Intermediate Risk	No
High Risk	No
Intermediate Risk	No
Intermediate Risk	No
High Risk	No
High Risk	No
High Risk	No
Intermediate Risk	No
High Risk	No
Intermediate Risk	No
Low Risk	No
High Risk	No
High Risk	Yes	Yes	Yes	No	No	No	Yes	No	No	No	No	Yes	No
Intermediate Risk	No
High Risk	Yes	No	No	No	No	No	No	No	No	No	No	Yes	No
Intermediate Risk	No
High Risk	No
High Risk	No
Low Risk	No
Low Risk	No
High Risk	No
High Risk	No
Low Risk	No
Intermediate Risk	No
High Risk	No
Low Risk	No
High Risk	No
Intermediate Risk	No
Low Risk	No
Low Risk	No
Low Risk	No
Intermediate Risk	No
High Risk	No
High Risk	No
High Risk	No
Intermediate Risk	Yes	No	No	Yes	No	Yes	No	No	No	No	No	No	No
Intermediate Risk	No
High Risk	No
Low Risk	No
High Risk	No
High Risk	No
High Risk	No
Intermediate Risk	No
High Risk	No
High Risk	No
High Risk	No
High Risk	No
High Risk	No
High Risk	No
Intermediate Risk	No
Low Risk	No
High Risk	No
High Risk	No
Low Risk	No
Low Risk	No
High Risk	No
High Risk	No
High Risk	No
High Risk	No
High Risk	No
High Risk	No
High Risk	Yes	No	Yes	No	No	No	No	No	No	No	No	No	No
High Risk	Yes	No	Yes	No	No	No	No	No	No	No	No	No	No
High Risk	No
Intermediate Risk	No
Intermediate Risk	No
High Risk	No
High Risk	No
High Risk	No
Low Risk	No
High Risk	No
Intermediate Risk	No
High Risk	Yes	No	Yes	No	No	No	No	No	No	No	No	No	No
High Risk	Yes	Yes	No	No	No	No	No	No	No	No	No	Yes	No
Intermediate Risk	No
Intermediate Risk	No
High Risk	No
Low Risk	No
High Risk	Yes	No	No	No	Yes	No	No	No	No	No	No	No	No
Low Risk	No
High Risk	No
High Risk	No
High Risk	No
High Risk	No
High Risk	No
Intermediate Risk	No
High Risk	No
Low Risk	No
High Risk	No
Intermediate Risk	No
High Risk	No
Low Risk	No
High Risk	No
High Risk	No
High Risk	No
High Risk	No
Low Risk	No
Intermediate Risk	No
Low Risk	No
High Risk	No
High Risk	No
High Risk	Yes	No	No	No	No	No	No	No	No	No	No	Yes	No
High Risk	No
High Risk	No
Low Risk	No
Intermediate Risk	No
Low Risk	No
Intermediate Risk	No
High Risk	Yes	No	Yes	No	No	No	No	No	No	No	No	No	No
High Risk	No
High Risk	No
Intermediate Risk	Yes	No	No	No	No	No	No	No	No	No	No	Yes	Yes
High Risk	No
High Risk	No
High Risk	No
Low Risk	No
Low Risk	No
High Risk	Yes	No	No	No	No	No	No	No	No	No	No	No	Yes
High Risk	No
High Risk	No
High Risk	No
High Risk	No
High Risk	No
Low Risk	No
Low Risk	No
Intermediate Risk	No
High Risk	Yes	No	Yes	Yes	No	No	No	No	No	No	No	No	No
Low Risk	No
High Risk	No
Intermediate Risk	No
Intermediate Risk	No
High Risk	Yes	Yes	Yes	No	No	No	No	No	No	No	No	No	No
High Risk	Yes	Yes	Yes	Yes	Yes	Yes	Yes	No	Yes	Yes	Yes	Yes	No
Intermediate Risk	No
High Risk	No
High Risk	No
High Risk	No
High Risk	No
Intermediate Risk	No
Low Risk	No
High Risk	No
High Risk	No
High Risk	No
High Risk	No
Low Risk	No
High Risk	No
High Risk	No
High Risk	No
Intermediate Risk	No
High Risk	No
High Risk	No
High Risk	No
High Risk	No
Low Risk	Yes	No	No	No	No	No	No	No	No	No	No	No	Yes
High Risk	No
Low Risk	No
High Risk	No
High Risk	Yes	No	Yes	No	No	No	Yes	No	No	No	No	No	Yes
Intermediate Risk	No
Low Risk	No
High Risk	No
Low Risk	No
Intermediate Risk	No
Intermediate Risk	No
Intermediate Risk	No
Intermediate Risk	No
Low Risk	No
High Risk	No
Low Risk	No
Low Risk	No
Low Risk	No
High Risk	Yes	No	Yes	No	No	No	No	No	No	No	No	No	No
Low Risk	No
Low Risk	No
Intermediate Risk	No
High Risk	No
Low Risk	No
High Risk	No
Intermediate Risk	No
High Risk	No
High Risk	No
High Risk	Yes	No	Yes	No	No	No	No	No	No	No	No	No	No
Low Risk	No
High Risk	Yes	No	Yes	No	No	No	No	No	No	No	No	No	No
Low Risk	No
Intermediate Risk	No
High Risk	Yes	Yes	No	No	No	No	No	No	No	No	No	No	No
High Risk	Yes	No	No	No	No	No	No	No	No	No	No	No	Yes
Intermediate Risk	No
High Risk	Yes	No	No	No	No	No	No	No	No	No	No	Yes	No
Low Risk	No
Intermediate Risk	No
Intermediate Risk	No
High Risk	No
High Risk	No
Low Risk	No
High Risk	No
High Risk	No
Low Risk	No
High Risk	No
High Risk	Yes	No	Yes	No	No	No	Yes	No	No	Yes	No	Yes	No
High Risk	No
High Risk	No
Low Risk	No
Low Risk	No
High Risk	No
High Risk	Yes	No	Yes	Yes	No	No	No	No	No	No	No	No	Yes
Intermediate Risk	No
High Risk	No
High Risk	No
Intermediate Risk	No
Intermediate Risk	No
Intermediate Risk	No
High Risk	No
High Risk	No
High Risk	No
Intermediate Risk	No
Intermediate Risk	No
Intermediate Risk	No
Low Risk	No
Intermediate Risk	No
High Risk	No
Intermediate Risk	No
Low Risk	No
Low Risk	No
High Risk	Yes	Yes	Yes	Yes	No	No	No	No	No	No	No	No	No
Low Risk	No
Low Risk	No
High Risk	No
High Risk	No
Intermediate Risk	No
Intermediate Risk	No
High Risk	No
High Risk	Yes	No	Yes	No	No	No	No	No	No	No	No	No	No
Low Risk	No
High Risk	No
Low Risk	No
High Risk	No
High Risk	No
High Risk	No
Low Risk	No
Intermediate Risk	No
Intermediate Risk	No
Intermediate Risk	No
High Risk	No
Low Risk	No
Intermediate Risk	No
Low Risk	No
High Risk	No
High Risk	Yes	No	No	No	No	Yes	No	No	No	No	No	No	No
Low Risk	No
High Risk	No
High Risk	No
High Risk	No
Intermediate Risk	No
High Risk	Yes	Yes	Yes	Yes	No	No	Yes	Yes	Yes	Yes	Yes	No	No
High Risk	No
Low Risk	No
High Risk	No
Intermediate Risk	No
High Risk	No
Intermediate Risk	No
High Risk	No
High Risk	No
Intermediate Risk	No
Intermediate Risk	No
Intermediate Risk	No
Intermediate Risk	No
High Risk	No
High Risk	No
Intermediate Risk	No
High Risk	No
High Risk	No
Low Risk	No
High Risk	No
Intermediate Risk	No
High Risk	No
Intermediate Risk	No
High Risk	Yes	Yes	No	No	No	Yes	Yes	No	No	No	No	Yes	No
High Risk	No
High Risk	No
High Risk	No
High Risk	No
Intermediate Risk	No
Intermediate Risk	No
Low Risk	No
Low Risk	No
Intermediate Risk	No
High Risk	No
Low Risk	No
High Risk	No
High Risk	Yes	No	No	Yes	No	No	No	No	No	No	No	No	No
High Risk	Yes	No	Yes	No	No	No	No	No	No	No	No	No	No
High Risk	No
High Risk	No
Low Risk	No
High Risk	No
High Risk	No
Intermediate Risk	No
High Risk	Yes	No	No	Yes	No	No	Yes	No	No	No	No	No	No
High Risk	No
Low Risk	No
Intermediate Risk	No
Intermediate Risk	No
Low Risk	No
High Risk	No
Low Risk	No
Low Risk	No
High Risk	Yes	Yes	No	No	No	No	No	No	No	No	No	No	No
Low Risk	No
Intermediate Risk	No
High Risk	No
Intermediate Risk	No
High Risk	No
Intermediate Risk	No
Intermediate Risk	No
High Risk	No
High Risk	Yes	No	Yes	No	No	No	No	No	No	No	No	No	No
Low Risk	No
Low Risk	No
High Risk	No
Intermediate Risk	No
Low Risk	No
High Risk	Yes	No	No	No	No	No	No	No	No	No	No	No	Yes
High Risk	No
Intermediate Risk	No
High Risk	No
Intermediate Risk	No
High Risk	No
Low Risk	No
Intermediate Risk	No
Low Risk	No
High Risk	Yes	Yes	Yes	No	No	No	No	No	Yes	No	Yes	No	No
Intermediate Risk	No
High Risk	Yes	No	Yes	No	No	No	No	No	No	No	No	No	No
Low Risk	No
Low Risk	No
Low Risk	No
High Risk	Yes	Yes	Yes	No	Yes	No	No	No	No	No	No	No	No
Intermediate Risk	No
Intermediate Risk	No
Intermediate Risk	No
Low Risk	No
High Risk	Yes	No	Yes	No	No	No	Yes	No	No	Yes	No	No	No
Low Risk	No
High Risk	No
Low Risk	No
Intermediate Risk	No
Intermediate Risk	No
Low Risk	No
High Risk	No
High Risk	No
Low Risk	No
Intermediate Risk	No
High Risk	Yes	No	Yes	No	No	No	Yes	No	No	No	No	No	Yes
High Risk	No
Intermediate Risk	No
High Risk	No
Intermediate Risk	No
High Risk	No
High Risk	No
Low Risk	No
Intermediate Risk	No
High Risk	No
Intermediate Risk	No
High Risk	No
High Risk	Yes	No	Yes	No	No	No	No	No	No	No	No	No	No
High Risk	No
Intermediate Risk	No
Intermediate Risk	No
Low Risk	No
High Risk	No
High Risk	No
Intermediate Risk	No
Low Risk	No
Low Risk	No
Low Risk	No
High Risk	No
Intermediate Risk	No
Intermediate Risk	No
Intermediate Risk	No
High Risk	No
High Risk	No
High Risk	No
Low Risk	No
Intermediate Risk	No
Intermediate Risk	Yes	No	No	No	No	Yes	No	No	No	No	No	No	No
Low Risk	No
Low Risk	No
Intermediate Risk	No
Low Risk	No
Low Risk	No
Low Risk	No
Low Risk	No
Intermediate Risk	No
High Risk	No
Intermediate Risk	No
High Risk	No
High Risk	No
Intermediate Risk	No
High Risk	Yes	No	Yes	No	No	No	No	No	No	No	No	No	No
Intermediate Risk	Yes	No	Yes	No	No	No	No	No	No	No	No	No	No
Intermediate Risk	No
Low Risk	No
High Risk	Yes	No	Yes	No	No	No	No	No	No	No	No	No	No
High Risk	No
Low Risk	No
High Risk	No
Intermediate Risk	No
High Risk	No
Low Risk	No
Low Risk	No
Intermediate Risk	No
High Risk	No
High Risk	No
Intermediate Risk	No
Intermediate Risk	No
High Risk	No
High Risk	No
Low Risk	No
High Risk	No
High Risk	Yes	Yes	Yes	No	No	Yes	No	No	No	No	No	No	No
Intermediate Risk	No
Low Risk	No
High Risk	No
Intermediate Risk	No
Intermediate Risk	No
Intermediate Risk	No
Low Risk	No
Low Risk	No
Low Risk	No
High Risk	Yes	No	Yes	No	Yes	No	No	No	No	No	No	Yes	No
High Risk	No
Low Risk	No
High Risk	No
Low Risk	No
High Risk	Yes	No	Yes	No	No	No	No	No	No	No	No	No	Yes
Low Risk	No
High Risk	No
High Risk	No
Intermediate Risk	No
Low Risk	No
Low Risk	No
Intermediate Risk	No
Low Risk	No
Low Risk	No
Intermediate Risk	No
Low Risk	No
Intermediate Risk	No
High Risk	No
Low Risk	No
Low Risk	No
Intermediate Risk	No
Low Risk	No
Low Risk	No
Low Risk	No
High Risk	No
Low Risk	No
Low Risk	No
Intermediate Risk	No
High Risk	No
Low Risk	No
Intermediate Risk	No
High Risk	No
Intermediate Risk	No
Low Risk	No
Low Risk	No
Low Risk	Yes	No	No	No	No	Yes	No	No	No	No	No	No	No
Low Risk	No
Low Risk	No
High Risk	No
High Risk	No
High Risk	No
Low Risk	No
Low Risk	No
High Risk	No
Low Risk	No
Low Risk	No
Low Risk	No
Intermediate Risk	Yes	No	No	No	No	No	No	No	No	No	No	No	Yes
Low Risk	No
Low Risk	No
High Risk	No
High Risk	No
Low Risk	No
High Risk	No
Intermediate Risk	Yes	No	No	No	No	Yes	No	No	No	No	No	No	No
High Risk	No
Intermediate Risk	No
High Risk	No
Intermediate Risk	Yes	No	No	No	No	Yes	No	No	No	No	No	No	No
High Risk	No
High Risk	No
High Risk	No
High Risk	No
High Risk	No
Low Risk	No
High Risk	No
Intermediate Risk	No
High Risk	No
High Risk	No
High Risk	No
Intermediate Risk	No
Intermediate Risk	No
Intermediate Risk	No
Low Risk	No
Low Risk	Yes	No	Yes	No	No	No	No	No	No	No	No	No	No
Low Risk	No
Intermediate Risk	Yes	Yes	Yes	No	No	No	Yes	No	No	No	No	No	No
Intermediate Risk	No
High Risk	No
High Risk	No
High Risk	Yes	No	Yes	Yes	No	No	No	No	No	No	No	No	No
Low Risk	No
High Risk	No
High Risk	Yes	No	Yes	No	No	No	No	No	No	No	No	No	No
Intermediate Risk	No
Intermediate Risk	Yes	Yes	Yes	No	No	No	No	No	No	No	No	No	Yes
High Risk	No
Intermediate Risk	No
Intermediate Risk	No
High Risk	No
High Risk	No
Low Risk	No
Intermediate Risk	No
High Risk	Yes	No	Yes	Yes	Yes	No	No	No	No	No	No	No	No
Intermediate Risk	No
High Risk	No
High Risk	No
Low Risk	No
High Risk	No
High Risk	No
High Risk	No
High Risk	No
Intermediate Risk	No
Low Risk	No
Low Risk	No
Low Risk	No
High Risk	No
Low Risk	No
High Risk	No
Intermediate Risk	No
High Risk	No
High Risk	No
Intermediate Risk	No
Intermediate Risk	No
High Risk	No
Low Risk	No
Low Risk	No
High Risk	No
High Risk	Yes	No	Yes	No	No	No	No	No	No	No	No	No	No
Intermediate Risk	No
High Risk	No
High Risk	No
Intermediate Risk	No
High Risk	No
Low Risk	No
Low Risk	No
Low Risk	No
High Risk	No
High Risk	No
Low Risk	No
High Risk	No
Intermediate Risk	No
High Risk	No
High Risk	Yes	No	No	No	Yes	Yes	No	No	No	No	No	No	No
High Risk	Yes	No	No	No	No	No	No	No	No	No	No	Yes	No
Low Risk	No
Intermediate Risk	No
High Risk	No
Low Risk	No
Low Risk	No
High Risk	No
Intermediate Risk	No
High Risk	Yes	No	No	Yes	No	No	Yes	No	Yes	No	Yes	No	No
High Risk	No
High Risk	Yes	No	No	No	No	No	No	No	No	No	No	No	Yes
High Risk	No
High Risk	No
High Risk	No
Intermediate Risk	No
High Risk	No
Low Risk	No
Intermediate Risk	Yes	Yes	Yes	Yes	No	No	No	No	No	No	No	No	No
High Risk	No
Intermediate Risk	No
High Risk	Yes	No	Yes	No	Yes	No	No	No	No	No	No	Yes	No
Intermediate Risk	No
Low Risk	No
High Risk	No
Intermediate Risk	No
Low Risk	No
Intermediate Risk	No
Low Risk	No
Intermediate Risk	No
Intermediate Risk	No
Low Risk	Yes	No	No	No	No	Yes	No	No	No	No	No	No	No
High Risk	No
Low Risk	No
High Risk	Yes	No	No	No	No	No	No	No	No	No	No	Yes	No
High Risk	No
High Risk	Yes	No	No	No	Yes	No	No	No	No	No	No	No	Yes
High Risk	No
Intermediate Risk	No
High Risk	No
High Risk	No
Low Risk	No
High Risk	No
Intermediate Risk	No
Low Risk	No
Intermediate Risk	No
High Risk	No
High Risk	Yes	No	No	No	No	Yes	No	No	No	No	No	No	No
High Risk	Yes	No	Yes	No	No	No	No	No	No	No	No	No	No
High Risk	Yes	No	No	No	No	Yes	No	No	No	No	No	No	No
Intermediate Risk	No
High Risk	Yes	No	No	No	No	Yes	No	No	No	No	No	No	No
High Risk	No
Intermediate Risk	No
High Risk	No
Intermediate Risk	No
Intermediate Risk	No
High Risk	Yes	No	No	No	No	Yes	Yes	No	No	No	No	No	No
High Risk	No
High Risk	Yes	No	Yes	No	No	No	Yes	No	No	Yes	No	No	No
High Risk	No
Intermediate Risk	No
Intermediate Risk	No
Low Risk	No
Low Risk	No
High Risk	No
Low Risk	No
Intermediate Risk	No
Low Risk	No
Intermediate Risk	No
Low Risk	No
High Risk	Yes	No	No	No	No	Yes	No	No	No	No	No	No	No
High Risk	No
Intermediate Risk	No
High Risk	No
Intermediate Risk	No
High Risk	No
High Risk	No
High Risk	No
Intermediate Risk	No
High Risk	No
Intermediate Risk	No
High Risk	No
High Risk	No
Intermediate Risk	No
High Risk	Yes	No	No	No	No	No	No	No	No	No	No	No	Yes
Low Risk	No
Intermediate Risk	No
Intermediate Risk	No
Low Risk	No
Intermediate Risk	No
Intermediate Risk	No
High Risk	No
Intermediate Risk	No
Intermediate Risk	No
Low Risk	No
High Risk	Yes	Yes	No	No	No	No	No	No	No	No	No	No	No
High Risk	No
High Risk	No
High Risk	No
High Risk	No
High Risk	Yes	Yes	Yes	No	Yes	No	No	No	No	No	No	Yes	No
Intermediate Risk	No
Intermediate Risk	No
Intermediate Risk	No
Low Risk	No
High Risk	Yes	No	Yes	No	No	No	Yes	No	Yes	No	No	Yes	No
Low Risk	No
Intermediate Risk	No
Intermediate Risk	No
High Risk	Yes	No	No	No	Yes	No	No	No	No	No	No	No	No
Intermediate Risk	No
Low Risk	No
Low Risk	No
Intermediate Risk	No
Intermediate Risk	No
Low Risk	No
High Risk	No
Low Risk	No
High Risk	No
High Risk	No
High Risk	No
High Risk	No
High Risk	No
Intermediate Risk	No
High Risk	Yes	No	No	No	No	Yes	No	No	No	No	No	No	No
Low Risk	No
High Risk	No
Low Risk	No
Intermediate Risk	No
High Risk	No
Low Risk	No
Low Risk	No
Low Risk	No
Intermediate Risk	No
Low Risk	No
High Risk	No
Intermediate Risk	No
Low Risk	No
High Risk	No
Low Risk	No
Low Risk	No
Low Risk	No
High Risk	No
High Risk	No
Intermediate Risk	No
Intermediate Risk	No
Low Risk	No
High Risk	No
Low Risk	No
Low Risk	No
Low Risk	No
Low Risk	No
Low Risk	No
High Risk	No
Low Risk	No
Low Risk	No
High Risk	No
Low Risk	No
High Risk	Yes	No	No	No	No	No	No	No	No	No	No	No	Yes
High Risk	No
High Risk	No
High Risk	No
Low Risk	No
Low Risk	No
Low Risk	No
Intermediate Risk	No
Low Risk	No
High Risk	No
High Risk	Yes	No	No	No	No	Yes	No	No	No	No	No	No	No
Low Risk	No
High Risk	No
High Risk	No
Low Risk	No
High Risk	No
Low Risk	No
Low Risk	No
High Risk	No
Intermediate Risk	No
High Risk	No
Low Risk	No
Intermediate Risk	No
High Risk	No
Low Risk	No
High Risk	No
Low Risk	No
Intermediate Risk	No
High Risk	No
Low Risk	No
High Risk	No
High Risk	Yes	No	Yes	No	Yes	No	Yes	No	No	No	No	No	Yes
Low Risk	No
Intermediate Risk	No
Intermediate Risk	No
Low Risk	No
Intermediate Risk	No
Intermediate Risk	No
Low Risk	No
High Risk	No
High Risk	No
Intermediate Risk	No
Intermediate Risk	No
High Risk	Yes	No	No	Yes	No	No	No	No	No	No	No	No	No
Intermediate Risk	No
Intermediate Risk	No
High Risk	Yes	No	Yes	Yes	No	No	No	No	No	No	No	No	No
High Risk	No
High Risk	No
High Risk	No
Intermediate Risk	No
High Risk	No
Intermediate Risk	No
High Risk	No
High Risk	No
Intermediate Risk	No
High Risk	No
Low Risk	No
Low Risk	No
High Risk	No
